# Supplementary material for: Impact of virtual ICU implementation on clinical outcomes across multiple critical care units: A before-and-after study
Source: PLOS Digit Health. 2026 Jan 16;5(1):e0001186. doi: 10.1371/journal.pdig.0001186 (PMC12810791; doi:10.1371/journal.pdig.0001186)
Supplement: S1 Data — (ZIP) [file pdig.0001186.s001.zip]

Archive with 2 entries (2 files):
- supporting_deidentified.xlsx
- __MACOSX/._supporting_deidentified.xlsx
