# Supplementary material for: Impact of virtual ICU implementation on clinical outcomes across multiple critical care units: A before-and-after study
Source: PLOS Digit Health. 2026 Jan 16;5(1):e0001186. doi: 10.1371/journal.pdig.0001186 (PMC12810791; doi:10.1371/journal.pdig.0001186)
Supplement: S1 Data — (ZIP) [file pdig.0001186.s001.zip › supporting_deidentified.xlsx]

## Sheet: Sheet1
period	icu_multi	icu_neuro	icu_surgical	intermediate_care	gender	died_in_hospital	died_in_icu	has_readmission_24h	has_readmission_48h	hospital_los_hrs	icu_los_total_hrs	ventilation_hrs	was_on_pressors_more_12h	weight	age
oct_22_apr_23	0	0	0	0	F	0	0	0	0	146.904	92.2286	0	0	65	76
oct_22_apr_23	0	0	0	0	M	1	1	0	0	399.947	41.8661	0	0	80.8	87
oct_22_apr_23	0	0	0	0	M	1	1	0	0	149.636	0.387778	2.76667	0	58.9	73
oct_22_apr_23	0	0	0	0	M	0	0	0	0	20.1736	13.2056	0	0	73.7	78
oct_22_apr_23	0	0	0	0	M	0	0	0	0	59.8078	55.7208	0	0	66.8	85
oct_22_apr_23	0	0	0	0	M	0	0	0	0	626.012	114.161	0	1	53.8	90
oct_22_apr_23	0	0	0	0	M	0	0	0	0	346.217	35.0642	0	0	73.7	64
oct_22_apr_23	0	0	0	0	F	0	0	0	0	76.7464	57.2178	0	0	64.8	67
oct_22_apr_23	0	0	0	0	M	0	0	0	0	342.483	19.6928	0	0	65.4	81
oct_22_apr_23	0	0	0	0	M	0	0	0	0	840.888	160.547	0	0	79.6	66
oct_22_apr_23	0	0	0	0	M	0	0	0	0	31.2397	27.7119	0	0	133.1	77
oct_22_apr_23	0	0	0	0	M	0	0	0	0	465.629	50.8856	0	0	86.4	90
oct_22_apr_23	0	0	0	0	M	0	0	0	0	319.551	27.2447	0	0	71.3	53
oct_22_apr_23	0	0	0	0	M	0	0	0	0	684.427	216.204	0	0	72.3	69
oct_22_apr_23	0	0	0	1	F	1	1	0	0	227.069	167.625	143.767	1	62.2	74
oct_22_apr_23	0	0	0	0	M	0	0	0	0	105.396	98.9331	6.01667	0	102.5	62
oct_22_apr_23	0	0	0	0	F	0	0	0	0	365.31	6.54389	0	0	96.4	67
oct_22_apr_23	0	0	0	0	M	0	0	0	0	442.45	151.535	0	1	80.5	68
oct_22_apr_23	0	0	0	0	M	0	0	0	0	40.7636	12.2003	0	0	96	29
oct_22_apr_23	0	0	0	0	M	0	0	0	0	119.823	78.7711	0	0	99.5	81
oct_22_apr_23	0	0	0	0	M	0	0	0	0	128.978	121.826	6.43333	1	82.3	66
oct_22_apr_23	0	0	0	0	F	0	0	0	0	73.7197	22.4339	0	0	103.2	81
oct_22_apr_23	0	0	0	0	M	0	0	0	0	30.5347	27.0231	0	0	83	71
oct_22_apr_23	0	0	0	1	F	1	1	0	0	140.619	132.736	90.15	1	164.1	61
oct_22_apr_23	0	0	0	0	M	0	0	0	0	218.801	95.2575	6.28333	0	95.3	66
oct_22_apr_23	0	0	0	1	F	0	0	0	0	161.945	84.7628	59.2	0	104.7	71
oct_22_apr_23	0	0	0	0	M	0	0	0	0	501.528	15.2756	0	0	81.5	71
oct_22_apr_23	0	0	0	0	F	0	0	0	0	130.945	23.8894	0	0	81.4	73
oct_22_apr_23	0	0	0	0	M	0	0	0	0	72.9253	71.7936	0	0	184.1	48
oct_22_apr_23	0	0	0	0	M	0	0	0	0	94.5658	90.8583	0	0	88.9	42
oct_22_apr_23	0	0	0	0	M	0	0	0	0	138.055	12.9078	0	0	88.9	83
oct_22_apr_23	0	0	0	1	M	0	0	0	0	105.484	102.559	33.9167	0	144.9	63
oct_22_apr_23	0	0	0	0	M	0	0	0	0	69.7006	27.2664	0	0	109.8	79
oct_22_apr_23	0	0	0	1	F	1	1	0	0	291.778	257.392	201.883	1	98.4	84
oct_22_apr_23	0	0	0	0	M	0	0	0	0	64.2306	37.11	0	0	117.8	68
oct_22_apr_23	0	0	0	1	M	1	1	0	0	168.256	160.266	166.417	1	165	81
oct_22_apr_23	0	0	0	1	M	0	0	0	0	263.215	47.4136	18.6167	0	85.4	66
oct_22_apr_23	0	0	0	0	F	1	0	0	0	76.0867	36.0653	0	1	78.93	80
oct_22_apr_23	0	0	0	0	M	0	0	0	0	52.7219	21.6631	0	0	108	70
oct_22_apr_23	0	0	0	0	M	1	1	0	0	101.702	81.8936	0	1	86.3	67
oct_22_apr_23	0	0	0	1	F	1	1	0	0	110.475	106.695	75.2667	0	55	86
oct_22_apr_23	0	0	0	0	M	0	0	0	0	31.2475	26.3506	0	0	65.1	65
oct_22_apr_23	0	0	0	0	M	0	0	0	0	52.1825	21.6417	0	0	99.1	64
oct_22_apr_23	0	0	0	0	M	0	0	0	0	28.8567	17.99	0	0	118.9	68
oct_22_apr_23	0	0	0	1	F	1	1	0	0	46.5394	42.8764	54.0167	1	116.1	76
oct_22_apr_23	0	0	0	0	M	0	0	0	0	21.6506	5.18806	0	0	72.58	27
oct_22_apr_23	0	0	0	0	M	0	0	0	0	334.584	95.9642	0	1	54.43	66
oct_22_apr_23	0	0	0	0	F	0	0	0	0	170.024	20.6836	0	0	63.5	88
oct_22_apr_23	0	0	0	0	F	0	0	0	0	449.509	54.0714	0	0	204.6	66
oct_22_apr_23	0	0	0	1	M	1	1	0	0	50.8114	28.2656	21.7	1	133.81	70
oct_22_apr_23	0	0	0	0	M	0	0	0	0	461.987	60.2292	0	0	71.7	67
oct_22_apr_23	0	0	0	0	M	0	0	0	0	130.936	124.089	1.25	0	146.5	78
oct_22_apr_23	0	0	0	0	M	0	0	0	0	169.849	44.6217	0	0	91.6	52
oct_22_apr_23	0	0	0	0	M	0	0	0	0	48.2014	39.5692	0	0	74.2	53
oct_22_apr_23	0	0	0	0	M	0	0	0	0	305.198	50.5931	0	0	68.1	81
oct_22_apr_23	0	0	0	0	F	0	0	0	0	217.538	43.8469	0	0	45.7	86
oct_22_apr_23	0	0	0	1	M	1	1	0	0	95.2517	47.605	40.8333	1	83.91	85
oct_22_apr_23	0	0	0	0	F	1	1	0	0	2.5475	1.44472	0	0	57.3	90
oct_22_apr_23	0	0	0	0	M	0	0	0	0	177.74	100.275	0.5	1	109.1	57
oct_22_apr_23	0	0	0	1	M	1	1	0	0	16.0408	11.9814	20.1333	1	101.6	73
oct_22_apr_23	0	0	0	0	M	1	1	0	0	0.683333	0.683333	0	0		81
oct_22_apr_23	0	0	0	0	M	0	0	0	0	105.623	98.7325	1.25	1	63.7	78
oct_22_apr_23	0	0	0	0	F	0	0	0	0	105.626	99.8158	1	1	62.2	85
oct_22_apr_23	0	0	0	0	M	0	0	0	0	370.305	78.0072	0	0	95.9	72
oct_22_apr_23	0	0	0	0	M	0	0	0	0	74.7022	73.5653	0	0	93.6	62
oct_22_apr_23	0	0	0	0	M	0	0	0	0	157.536	8.70444	0	0	98.2	70
oct_22_apr_23	0	0	0	0	M	0	0	0	0	195.503	47.3219	0	0	100.7	84
oct_22_apr_23	0	0	0	0	M	0	0	0	0	149.657	19.2778	0	0	148.3	76
oct_22_apr_23	0	0	0	0	M	0	0	0	0	28.0806	25.0367	0	0	101.6	65
oct_22_apr_23	0	0	0	0	M	0	0	0	0	120.338	45.0864	0	0	103.1	70
oct_22_apr_23	0	0	0	0	M	0	0	0	0	117.108	46.8139	0	0	83.3	82
oct_22_apr_23	0	0	0	0	F	0	0	0	0	334.871	122.666	0	0	44.5	58
oct_22_apr_23	0	0	0	0	F	0	0	0	0	151.544	61.875	0	0	89.5	81
oct_22_apr_23	0	0	0	0	M	0	0	0	0	265.816	95.1425	0	1	77.11	68
oct_22_apr_23	0	0	0	0	F	0	0	0	0	60.7428	56.6661	0	1	64.86	54
oct_22_apr_23	0	0	0	0	M	0	0	0	0	176.306	170.452	1.3	1	95.5	72
oct_22_apr_23	0	0	0	1	M	0	0	0	0	337.901	334.309	141.983	1	98	65
oct_22_apr_23	0	0	0	0	F	0	0	0	0	26.2142	19.5383	0	0	58.3	80
oct_22_apr_23	0	0	0	0	M	0	0	0	0	25.2269	1.21	0	0	76	73
oct_22_apr_23	0	0	0	0	M	0	0	0	0	28.5256	23.1856	0	0	110.2	71
oct_22_apr_23	0	0	0	0	M	0	0	0	0	213.139	25.5242	0	0	83.01	88
oct_22_apr_23	0	0	0	0	M	0	0	0	0	167.966	44.7617	0	0	102.8	73
oct_22_apr_23	0	0	0	0	F	0	0	0	0	62.5208	15.3339	0	0	77.8	40
oct_22_apr_23	0	0	0	0	F	1	0	0	0	916.819	80.9131	0	0	83.8	87
oct_22_apr_23	0	0	0	0	M	0	0	0	0	11.2569	1.56028	0	0	98.1	52
oct_22_apr_23	0	0	0	0	M	0	0	0	0	17.8117	13.4419	0	0	96.5	63
oct_22_apr_23	0	0	0	0	F	0	0	0	0	228.651	108.761	0	1	48	22
oct_22_apr_23	0	0	0	0	M	0	0	0	0	214.374	58.5806	0	0	50.5	77
oct_22_apr_23	0	0	0	0	M	0	0	0	0	147.963	20.9653	0	0	47.8	82
oct_22_apr_23	0	0	0	0	F	0	0	0	0	143.7	27.9925	0	0	42.6	44
oct_22_apr_23	0	0	0	0	M	0	0	0	0	20.9906	2.74917	0	0	85.9	33
oct_22_apr_23	0	0	0	0	F	0	0	0	0	66.8439	17.6753	0	0	57.5	36
oct_22_apr_23	0	0	0	1	F	1	1	0	0	319.93	145.377	22	0	79.8	86
oct_22_apr_23	0	0	0	0	F	1	1	0	0	33.0781	19.8794	0	1	47.1	73
oct_22_apr_23	0	0	0	0	M	0	0	0	0	101.267	38.4631	0	1	84	85
oct_22_apr_23	0	0	0	0	M	0	0	0	0	48.6289	43.5086	0	0	95.1	67
oct_22_apr_23	0	0	0	0	M	1	1	0	0	77.0131	27.7914	0	0	78.3	81
oct_22_apr_23	0	0	0	0	M	1	1	0	0	72.5058	61.9603	0	1	77.11	71
oct_22_apr_23	0	0	0	0	F	0	0	0	0	67.23	20.7547	0	0	70	82
oct_22_apr_23	0	0	0	0	M	0	0	0	0	7.24306	0.0130556	0	0	138.2	66
oct_22_apr_23	0	0	0	0	M	0	0	0	0	254.748	86.8172	0	0	67.6	77
oct_22_apr_23	0	0	0	0	M	0	0	0	0	239.334	173.202	6.48333	0	73.03	84
oct_22_apr_23	0	0	0	1	M	0	0	0	0	66.3333	64.335	14.4333	0	91.4	51
oct_22_apr_23	0	0	0	1	M	0	0	0	0	230.295	112.384	63.6	0	92.7	66
oct_22_apr_23	0	0	0	0	F	0	0	0	0	54.3239	49.5192	0	1	72.9	68
oct_22_apr_23	0	0	0	0	F	0	0	0	0	174.476	41.8389	0	0	79.2	42
oct_22_apr_23	0	0	0	0	F	0	0	0	0	150.605	115.026	0	0	71.2	55
oct_22_apr_23	0	0	0	0	M	0	0	0	0	7.93	5.15722	0	0	119.1	72
oct_22_apr_23	0	0	0	0	M	1	1	0	0	7.34833	7.34833	0	0		71
oct_22_apr_23	0	0	0	0	M	1	1	0	0	5.21583	5.21583	0	0		81
oct_22_apr_23	0	0	0	0	M	0	0	0	0	156.518	127.244	0.5	1	74.7	67
oct_22_apr_23	0	0	0	0	F	0	0	0	0	77.9186	29.6114	0	0	94.8	26
oct_22_apr_23	0	0	0	0	M	0	0	0	0	120.642	58.7842	0	0	83.2	77
oct_22_apr_23	0	0	0	0	M	0	0	0	0	30.0822	26.8131	0.25	0	78.5	78
oct_22_apr_23	0	0	0	1	F	0	0	0	0	332.483	199.196	161	0	81.6	59
oct_22_apr_23	0	0	0	0	F	0	0	0	0	57.5489	47.2542	0	0	65.7	33
oct_22_apr_23	0	0	0	0	F	0	0	0	0	149.241	142.662	0	0	70.4	78
oct_22_apr_23	0	0	0	0	F	0	0	0	0	236.028	27.2692	0	0	77.6	77
oct_22_apr_23	0	0	0	0	F	0	0	0	0	146.944	62.1842	0	0	71	90
oct_22_apr_23	0	0	0	0	F	0	0	0	0	129.75	64.5622	0	0	74.7	53
oct_22_apr_23	0	0	0	0	F	0	0	0	0	283.847	2.61806	0	0	92.53	76
oct_22_apr_23	0	0	0	0	F	0	0	0	0	177.109	58.0636	0	0	127.3	72
oct_22_apr_23	0	0	0	1	F	0	0	0	0	260.403	139.823	104.7	1	59	63
oct_22_apr_23	0	0	0	1	M	0	0	0	0	550.027	231.945	177.417	1	68.04	83
oct_22_apr_23	0	0	0	1	M	1	1	0	0	17.5119	14.1122	14.6333	0	109	85
oct_22_apr_23	0	0	0	0	M	1	1	0	0	8.98111	8.98111	0	0		85
oct_22_apr_23	0	0	0	0	F	1	1	0	0	19.6389	6.49194	0	0	92.3	90
oct_22_apr_23	0	0	0	0	M	0	0	0	0	55.4561	32.0689	0	0	92.3	73
oct_22_apr_23	0	0	0	0	M	0	0	0	0	32.6586	27.7475	0	0	67.4	84
oct_22_apr_23	0	0	0	0	M	0	0	0	0	108.924	102.524	6.01667	0	78.1	55
oct_22_apr_23	0	0	0	0	F	1	1	0	0	6.57222	6.57222	0	0		90
oct_22_apr_23	0	0	0	0	M	0	0	0	0	48.9667	23.6175	0	0	71.3	32
oct_22_apr_23	0	0	0	0	M	0	0	0	0	124.789	58.095	0	0	154	76
oct_22_apr_23	0	0	0	0	M	0	0	0	0	197.537	145.407	0	0	101.6	72
oct_22_apr_23	0	0	0	0	M	0	0	0	0	128.875	122.76	0.55	1	94.6	50
oct_22_apr_23	0	0	0	0	M	0	0	0	0	50.9778	29.8561	0	0	93.44	51
oct_22_apr_23	0	0	0	0	M	0	0	0	0	219.408	40.1725	0	1	108.5	65
oct_22_apr_23	0	0	0	0	M	0	0	0	0	192.979	25.0306	0	0	62.9	73
oct_22_apr_23	0	0	0	0	M	0	0	0	0	179.28	66.6239	0	0	117.7	58
oct_22_apr_23	0	0	0	0	M	0	0	0	0	26.2536	23.0192	0	0	123.8	66
oct_22_apr_23	0	0	0	0	F	1	1	0	0	8.32778	2.47417	5.65	0	78.3	74
oct_22_apr_23	0	0	0	0	M	0	0	0	0	144.784	23.5278	0	0	146.6	60
oct_22_apr_23	0	0	0	0	F	0	0	0	0	1689.12	1426.08	1047.63	1	114	76
oct_22_apr_23	0	0	0	0	F	0	0	0	0	53.0203	28.7803	0	0	87.7	87
oct_22_apr_23	0	0	0	0	F	1	0	0	0	5.19333	4.45556	0	0		86
oct_22_apr_23	0	0	0	0	M	0	0	0	0	188.887	16.6772	0	0	95.71	72
oct_22_apr_23	0	0	0	0	M	0	0	0	0	41.4125	34.43	0	0	60.9	48
oct_22_apr_23	0	0	0	0	F	0	0	0	0	80.0736	23.9183	0	0	95.71	38
oct_22_apr_23	0	0	0	0	M	0	0	0	0	27.1283	23.4756	0	0	96.4	66
oct_22_apr_23	0	0	0	0	M	0	0	0	0	92.255	30.1861	0	0	81.5	51
oct_22_apr_23	0	0	0	1	F	0	0	0	0	186.373	150.863	44.5333	1	57.1	71
oct_22_apr_23	0	0	0	0	M	0	0	0	0	224.997	102.036	0	0	188.8	66
oct_22_apr_23	0	0	0	0	M	0	0	0	0	148.187	17.0317	0	0	86.6	36
oct_22_apr_23	0	0	0	1	M	0	0	0	0	166.531	105.794	51.1667	1	80.1	67
oct_22_apr_23	0	0	0	0	M	0	0	0	0	130.6	124.243	7.25	1	67.1	70
oct_22_apr_23	0	0	0	0	M	0	0	0	0	51.7608	24.4072	0	0	72.57	70
oct_22_apr_23	0	0	0	0	F	0	0	0	0	27.4792	24.2083	0	0	95.2	48
oct_22_apr_23	0	0	0	0	M	0	0	0	0	218.576	183.373	3	0	87.6	58
oct_22_apr_23	0	0	0	0	F	0	0	0	0	85.4981	58.2531	0	0	57.6	20
oct_22_apr_23	0	0	0	0	F	0	0	0	0	51.9925	49.5581	0	0	81.65	73
oct_22_apr_23	0	0	0	0	M	0	0	0	0	82.9236	77.8486	0.366667	1	119.8	69
oct_22_apr_23	0	0	0	1	M	0	0	0	0	356.032	140.99	82.3333	1	130.4	65
oct_22_apr_23	0	0	0	0	F	0	0	0	0	265.358	44.8094	0	0	86.1	60
oct_22_apr_23	0	0	0	0	M	0	0	0	0	103.26	98.3836	2.46667	0	97.2	80
oct_22_apr_23	0	0	0	0	M	0	0	0	0	203.727	196.915	6.25	1	106.3	79
oct_22_apr_23	0	0	0	0	M	0	0	0	0	70.1331	47.235	0	0	91.8	45
oct_22_apr_23	0	0	0	0	F	0	0	0	0	34.4422	13.6975	0	0	92.8	87
oct_22_apr_23	0	0	0	1	M	1	1	0	0	48.0069	44.3983	48.6	1	70.8	50
oct_22_apr_23	0	0	0	0	M	1	1	0	0	127.204	70.1983	7.73333	0	69.9	90
oct_22_apr_23	0	0	0	1	F	1	1	0	0	56.7889	54.4894	64.2667	1	68.9	60
oct_22_apr_23	0	0	0	0	M	0	0	0	0	242.435	135.792	0	1	113.6	77
oct_22_apr_23	0	0	0	0	F	1	1	0	0	50.2881	15.4569	6.88333	1	79.3	82
oct_22_apr_23	0	0	0	0	F	0	0	0	0	31.2575	24.9381	0	0	46.8	65
oct_22_apr_23	0	0	0	0	M	0	0	0	0	115.507	24.9436	0	0	79.1	85
oct_22_apr_23	0	0	0	0	F	1	0	0	0	230.803	18.56	0	0	121.4	67
oct_22_apr_23	0	0	0	0	M	1	0	0	0	216.516	90.5997	0	0	87.9	65
oct_22_apr_23	0	0	0	1	M	1	1	0	0	22.0764	14.5547	17.9167	1	69	49
oct_22_apr_23	0	0	0	0	F	0	0	0	0	21.9861	13.1303	0	0	69.1	80
oct_22_apr_23	0	0	0	0	M	1	1	0	0	6.86833	6.86833	0	0		75
oct_22_apr_23	0	0	0	0	M	0	0	0	0	119.931	2.68333	0	0	102.6	43
oct_22_apr_23	0	0	0	1	M	0	0	0	0	119.741	67.6767	35.3	0	71.6	76
oct_22_apr_23	0	0	0	0	M	0	0	0	0	38.365	36.0619	0	0	110.1	62
oct_22_apr_23	0	0	0	0	M	0	0	0	0	141.781	48.5536	0	0	197.3	50
oct_22_apr_23	0	0	0	1	M	0	0	0	0	624.644	111.2	16.6667	0	106.3	74
oct_22_apr_23	0	0	0	0	M	1	1	0	0	27.2308	22.8067	7.28333	1	98	80
oct_22_apr_23	0	0	0	0	M	0	0	0	0	28.5269	25.7444	0	0	101.4	21
oct_22_apr_23	0	0	0	0	M	0	0	0	0	451.335	88.0494	0	0	90.3	71
oct_22_apr_23	0	0	0	1	M	0	0	0	0	267.339	48.7294	23.9333	1	67.6	72
oct_22_apr_23	0	0	0	0	M	0	0	0	0	105.954	12.6094	0	0	69.7	58
oct_22_apr_23	0	0	0	0	F	1	0	0	0	332.474	66.5547	0	1	76.6	89
oct_22_apr_23	0	0	0	0	M	0	0	0	0	59.0236	56.1292	0	0	98.5	51
oct_22_apr_23	0	0	0	0	M	0	0	0	0	61.7586	36.3942	0	0	87	88
oct_22_apr_23	0	0	0	1	M	0	0	0	0	323.847	315.623	129.817	1	113.7	80
oct_22_apr_23	0	0	0	0	M	0	0	0	0	63.8031	1.75528	0	0	95.6	71
oct_22_apr_23	0	0	0	1	M	0	0	0	0	65.0247	58.2686	40.9833	1	111	56
oct_22_apr_23	0	0	0	0	M	0	0	0	0	130.1	69.0378	6.01667	0	105.3	47
oct_22_apr_23	0	0	0	0	F	0	0	0	0	68.0819	20.1333	0	0	60	79
oct_22_apr_23	0	0	0	0	M	0	0	0	0	429.149	34.2331	0	0	70.31	58
oct_22_apr_23	0	0	0	0	F	0	0	0	0	68.5228	26.7603	0	0	51.4	24
oct_22_apr_23	0	0	0	0	M	0	0	0	0	151.993	56.4414	0	0	94.6	74
oct_22_apr_23	0	0	0	0	M	1	1	0	0	6.60861	3.14556	11.6833	0	87.9	65
oct_22_apr_23	0	0	0	1	M	0	0	0	0	488.067	482.301	70.75	1	83.15	55
oct_22_apr_23	0	0	0	0	M	0	0	0	0	29.8925	25.7814	0	0	85.8	79
oct_22_apr_23	0	0	0	0	M	0	0	0	0	69.6275	37.8914	0	0	89.8	75
oct_22_apr_23	0	0	0	0	M	0	0	0	0	246.194	163.059	6.93333	1	87	76
oct_22_apr_23	0	0	0	0	M	0	0	0	0	177.875	23.9025	0	1	74.5	90
oct_22_apr_23	0	0	0	0	F	0	0	0	0	65.7556	58.3583	0	0	81.7	39
oct_22_apr_23	0	0	0	1	M	0	0	0	0	187.832	67.8717	22.6667	1	92.99	85
oct_22_apr_23	0	0	0	0	F	0	0	0	0	46.7603	45.4422	0	0	133	71
oct_22_apr_23	0	0	0	0	M	0	0	0	0	104.189	98.4739	1.75	1	103	66
oct_22_apr_23	0	0	0	0	F	0	0	0	0	153.209	147.591	1.8	0	81.4	44
oct_22_apr_23	0	0	0	0	M	0	0	0	0	293.021	92.5892	0	0	63	83
oct_22_apr_23	0	0	0	0	F	0	0	0	0	125.206	56.1639	0	0	46	90
oct_22_apr_23	0	0	0	0	M	0	0	0	0	101.859	96.3639	1.5	0	115.1	74
oct_22_apr_23	0	0	0	1	M	1	1	0	0	564.302	123.888	83.6667	1	117.93	70
oct_22_apr_23	0	0	0	0	F	0	0	0	0	218.779	151.311	0	1	94.5	66
oct_22_apr_23	0	0	0	0	F	1	1	0	0	30.495	27.5361	0	1	69	67
oct_22_apr_23	0	0	0	0	F	0	0	0	0	289.848	113.737	0	0	74.2	71
oct_22_apr_23	0	0	0	0	F	0	0	0	0	106.686	100.032	5.75	0	71.1	82
oct_22_apr_23	0	0	0	1	F	0	0	0	0	87.46	83.2381	43.8167	0	54.7	21
oct_22_apr_23	0	0	0	0	M	0	0	0	0	158.973	91.5433	1.28333	1	105.3	52
oct_22_apr_23	0	0	0	0	M	0	0	0	0	399.045	77.9478	6.01667	0	212.9	62
oct_22_apr_23	0	0	0	0	M	1	1	0	0	4.78917	1.47167	6.16667	0	44.1	83
oct_22_apr_23	0	0	0	0	M	0	0	0	0	28.7011	24.5669	0	0	110.2	71
oct_22_apr_23	0	0	0	0	M	0	0	0	0	197.048	121.003	0	1	48	81
oct_22_apr_23	0	0	0	0	M	0	0	0	0	29.4481	23.9731	0	0	86.6	56
oct_22_apr_23	0	0	0	0	F	0	0	0	0	203.748	169.486	9.58333	1	56.4	80
oct_22_apr_23	0	0	0	0	M	0	0	0	0	28.4681	27.0939	0	0	79.4	80
oct_22_apr_23	0	0	0	0	F	0	0	0	0	75.8806	58.1317	0	0	67.9	59
oct_22_apr_23	0	0	0	0	M	0	0	0	0	238.083	123.442	2.25	0	86.2	81
oct_22_apr_23	0	0	0	0	M	0	0	0	0	28.1981	26.2475	0	0	67.9	32
oct_22_apr_23	0	0	0	0	M	0	0	0	0	84.6981	79.0969	11.1333	1	78.3	72
oct_22_apr_23	0	0	0	0	M	0	0	0	0	3734.76	3734.76	0	0		73
oct_22_apr_23	0	0	0	0	M	0	0	0	0	63.9342	4.87417	0	0	91.7	86
oct_22_apr_23	0	0	0	0	F	0	0	0	0	51.0397	43.8397	0	0	76.7	45
oct_22_apr_23	0	0	0	0	M	0	0	0	0	67.2517	65.1906	0	0	88.9	54
oct_22_apr_23	0	0	0	0	M	0	0	0	0	234.768	93.0717	7.55	0	128.2	51
oct_22_apr_23	0	0	0	1	M	1	1	0	0	646.843	638.893	173.783	1	75	72
oct_22_apr_23	0	0	0	0	M	0	0	0	0	116.607	38.8339	0	0	97.3	32
oct_22_apr_23	0	0	0	1	M	0	0	0	0	136.552	133.712	31.2667	0	86	44
oct_22_apr_23	0	0	0	0	M	0	0	0	0	563.096	102.918	0	0	186.5	64
oct_22_apr_23	0	0	0	0	F	0	0	0	0	74.9914	44.7047	10.5167	0	52	67
oct_22_apr_23	0	0	0	0	F	0	0	0	0	163.751	29.4247	0	0	87.6	67
oct_22_apr_23	0	0	0	0	M	0	0	0	0	74.6522	34.8886	0	0	86.7	22
oct_22_apr_23	0	0	0	0	M	0	0	0	0	118.57	78.2011	0	0	60.6	20
oct_22_apr_23	0	0	0	1	F	0	0	0	0	356.453	218.968	69.25	1	89.6	76
oct_22_apr_23	0	0	0	1	M	1	1	0	0	482.641	50.5269	54.15	0	74	57
oct_22_apr_23	0	0	0	0	F	0	0	0	0	110.292	33.1117	0	0	52.16	90
oct_22_apr_23	0	0	0	0	M	0	0	0	0	85.6997	43.1872	0	0	110	49
oct_22_apr_23	0	0	0	0	M	1	0	0	0	346.585	76.5842	0	0	43.2	45
oct_22_apr_23	0	0	0	0	F	0	0	0	0	68.8431	60.9683	0	0	95.2	49
oct_22_apr_23	0	0	0	1	M	0	0	0	0	532.006	211.411	138.6	1	54	80
oct_22_apr_23	0	0	0	0	F	0	0	0	0	320.294	2.07056	0	0	57.7	42
oct_22_apr_23	0	0	0	1	F	0	0	0	0	234.367	20.3906	18.8833	1	70.2	67
oct_22_apr_23	0	0	0	0	M	0	0	0	0	25.115	19.6969	0	1	79.8	60
oct_22_apr_23	0	0	0	0	F	0	0	0	0	35.8431	31.3469	0	1	90.6	62
oct_22_apr_23	0	0	0	0	M	0	0	0	0	128.559	121.966	9.53333	1	105.3	74
oct_22_apr_23	0	0	0	1	M	0	0	0	0	232.691	71.2294	38.0667	1	69.4	87
oct_22_apr_23	0	0	0	0	M	1	1	0	0	1.73861	1.73861	0	0		70
oct_22_apr_23	0	0	0	1	M	0	0	0	0	111.311	75.9256	31.1333	0	105	75
oct_22_apr_23	0	0	0	0	M	0	0	0	0	128.511	122.186	0.45	1	96.8	71
oct_22_apr_23	0	0	0	0	M	0	0	0	0	198.333	28.1244	0	0	72.57	61
oct_22_apr_23	0	0	0	0	M	0	0	0	0	119.345	7.84889	0	0	87	71
oct_22_apr_23	0	0	0	0	M	0	0	0	0	173.563	24.4972	0	0	84.1	86
oct_22_apr_23	0	0	0	0	F	0	0	0	0	121.218	44.7494	0	0	56	73
oct_22_apr_23	0	0	0	0	F	0	0	0	0	129.691	11.9531	0	0	66.7	68
oct_22_apr_23	0	0	0	1	F	0	0	0	0	653.525	478.348	344.167	1	64.86	70
oct_22_apr_23	0	0	0	0	M	1	0	0	0	144.177	25.3481	0	1	59	88
oct_22_apr_23	0	0	0	0	F	1	1	0	0	43.08	27.8858	0	1	51	65
oct_22_apr_23	0	0	0	0	F	0	0	0	0	83.4272	39.7714	0	0	48.7	24
oct_22_apr_23	0	0	0	0	F	0	0	0	0	799.142	355.466	240.133	1	171.5	65
oct_22_apr_23	0	0	0	0	M	0	0	0	0	145.734	12.7908	0	0	113	57
oct_22_apr_23	0	0	0	0	F	0	0	0	0	144.739	19.3392	0	0	61	56
oct_22_apr_23	0	0	0	0	F	0	0	0	0	68.9036	7.67139	0	0	66	81
oct_22_apr_23	0	0	0	0	F	0	0	0	0	143.176	53.4308	0	0	82.1	42
oct_22_apr_23	0	0	0	0	M	0	0	0	0	220.965	24.2928	0	0	70.8	69
oct_22_apr_23	0	0	0	0	M	0	0	0	0	127.597	121.75	0.416667	1	65.8	69
oct_22_apr_23	0	0	0	0	F	0	0	0	0	98.0781	27.5703	0	0	40.2	67
oct_22_apr_23	0	0	0	0	F	0	0	0	0	166.16	121.967	1.53333	1	57.4	60
oct_22_apr_23	0	0	0	1	M	1	0	0	0	352.291	348.737	341.333	0	115.7	67
oct_22_apr_23	0	0	0	0	F	0	0	0	0	200.526	47.7628	0	0	108.7	72
oct_22_apr_23	0	0	0	1	M	0	0	0	0	241.539	155.086	129.583	0	90.9	84
oct_22_apr_23	0	0	0	0	M	0	0	0	0	46.2614	28.1197	0	0	70.6	67
oct_22_apr_23	0	0	0	0	M	0	0	0	0	149.316	20.575	0	0	76.3	88
oct_22_apr_23	0	0	0	0	M	0	0	0	0	99.8864	26.7375	0	0	103.8	67
oct_22_apr_23	0	0	0	1	M	1	1	0	0	671.126	291.41	231.267	1	104.4	71
oct_22_apr_23	0	0	0	0	F	1	1	0	0	19.4436	1.37917	7.58333	0	57.1	70
oct_22_apr_23	0	0	0	0	M	0	0	0	0	35.2831	9.67389	0	0	97.7	46
oct_22_apr_23	0	0	0	0	F	0	0	0	0	143.843	35.7314	0	0	66.1	36
oct_22_apr_23	0	0	0	1	M	1	1	0	0	48.3464	42.7556	50.7667	1	63.1	79
oct_22_apr_23	0	0	0	0	M	0	0	0	0	797.641	17.1269	1	0	79.4	74
oct_22_apr_23	0	0	0	0	M	0	0	0	0	53.2014	32.4689	0	0	155	54
oct_22_apr_23	0	0	0	0	M	1	0	0	0	214.144	14.6928	0	0	68.04	83
oct_22_apr_23	0	0	0	1	F	0	0	0	0	229.54	217.336	135.267	1	33.9	26
oct_22_apr_23	0	0	0	0	F	0	0	0	0	104.513	98.0869	6.03333	0	86.8	69
oct_22_apr_23	0	0	0	0	F	0	0	0	0	72.1728	21.1167	0	0	61.9	33
oct_22_apr_23	0	0	0	1	M	1	1	0	0	50.4333	44.2731	53.5	1	82.2	83
oct_22_apr_23	0	0	0	0	M	0	0	0	0	93.3308	14.4919	0	0	74	58
oct_22_apr_23	0	0	0	0	F	0	0	0	0	32.2442	26.5353	0	1	90.2	76
oct_22_apr_23	0	0	0	0	M	0	0	0	0	21.9569	17.3472	0	0	90	68
oct_22_apr_23	0	0	0	0	M	0	0	0	0	155.105	61.2686	0	0	91.8	58
oct_22_apr_23	0	0	0	0	M	0	0	0	0	80.2772	77.6531	0	0	100	66
oct_22_apr_23	0	0	0	0	M	0	0	0	0	339.469	89.5194	0	1	93.2	79
oct_22_apr_23	0	0	0	0	M	0	0	0	0	99.3975	28.3564	0	0	83.8	89
oct_22_apr_23	0	0	0	0	M	0	0	0	0	63.6794	27.6703	0	0	66.7	30
oct_22_apr_23	0	0	0	0	F	1	1	0	0	44.2272	29.4178	0	0	93.7	90
oct_22_apr_23	0	0	0	0	M	0	0	0	0	151.428	143.659	5.93333	1	82.6	68
oct_22_apr_23	0	0	0	0	F	0	0	0	0	57.8622	47.605	0	1	91.9	57
oct_22_apr_23	0	0	0	1	F	1	0	0	0	477.545	225.188	47.9	1	111.13	83
oct_22_apr_23	0	0	0	0	M	1	1	0	0	93.0456	49.7406	0	1	101.9	80
oct_22_apr_23	0	0	0	1	F	1	1	0	0	234.499	196.438	198.3	1	112	80
oct_22_apr_23	0	0	0	0	F	0	0	0	0	231.024	59.3611	0	1	61	87
oct_22_apr_23	0	0	0	0	F	0	0	0	0	24.8847	24.8847	0	0		90
oct_22_apr_23	0	0	0	0	M	0	0	0	0	126.419	115.475	0	0	81	43
oct_22_apr_23	0	0	0	0	F	0	0	0	0	338.689	17.1517	0	0	63.96	85
oct_22_apr_23	0	0	0	0	F	0	0	0	0	353.821	68.5219	0	0	56	66
oct_22_apr_23	0	0	0	0	F	0	0	0	0	73.3358	71.0514	0	0	55.2	36
oct_22_apr_23	0	0	0	1	M	0	0	0	0	433.269	96.7772	91.75	1	61.3	78
oct_22_apr_23	0	0	0	0	M	1	1	0	0	23.1603	23.1603	0	0		80
oct_22_apr_23	0	0	0	0	M	0	0	0	0	50.2483	43.0956	0	0	65.8	68
oct_22_apr_23	0	0	0	0	M	0	0	0	0	167.55	2.02833	10.7667	0	56.5	69
oct_22_apr_23	0	0	0	0	F	0	0	0	0	11.3647	3.02444	0	0	43	40
oct_22_apr_23	0	0	0	0	M	0	0	0	0	35.9397	33.005	0	0	121.4	50
oct_22_apr_23	0	0	0	0	F	0	0	0	0	32.9083	5.98417	6.65	0	47.7	22
oct_22_apr_23	0	0	0	1	M	0	0	0	0	52.015	25.3736	24.6667	0	87.7	78
oct_22_apr_23	0	0	0	0	M	0	0	0	0	196.247	17.6244	0	0	142.6	69
oct_22_apr_23	0	0	0	0	M	0	0	0	0	152.553	71.3781	2.3	0	94.9	69
oct_22_apr_23	0	0	0	0	F	0	0	0	0	8.64333	4.13056	0	0	62.1	32
oct_22_apr_23	0	0	0	0	F	0	0	0	0	102.153	18.095	0	0	100.2	66
oct_22_apr_23	0	0	0	0	F	0	0	0	0	168.241	22.23	0	0	87.3	40
oct_22_apr_23	0	0	0	0	F	0	0	0	0	67.5006	61.4828	6.01667	0	72.7	66
oct_22_apr_23	0	0	0	1	F	1	1	0	0	106.511	95.0503	90.8333	1	65.3	72
oct_22_apr_23	0	0	0	0	M	0	0	0	0	127.366	120.67	6.01667	1	79.9	73
oct_22_apr_23	0	0	0	0	M	0	0	0	0	30.2908	20.8444	0	0	121.4	63
oct_22_apr_23	0	0	0	0	M	0	0	0	0	430.308	81.69	0	0	55.3	81
oct_22_apr_23	0	0	0	0	F	0	0	0	0	64.8172	40.7789	0	0	69.8	87
oct_22_apr_23	0	0	0	0	M	0	0	0	0	52.0833	23.4847	0	0	92.6	80
oct_22_apr_23	0	0	0	0	F	0	0	0	0	124.134	67.8031	0	0	47	90
oct_22_apr_23	0	0	0	0	F	0	0	0	0	265.147	28.3694	0	0	61.2	87
oct_22_apr_23	0	0	0	1	M	0	0	0	0	115.115	45.6308	29.0833	1	83.6	82
oct_22_apr_23	0	0	0	0	F	0	0	0	0	39.8783	38.17	0	0	84.8	68
oct_22_apr_23	0	0	0	0	F	0	0	0	0	279.683	115.456	10.9333	0	72	66
oct_22_apr_23	0	0	0	0	F	0	0	0	0	54.6075	51.6325	0	0	69.7	66
oct_22_apr_23	0	0	0	1	M	0	0	0	0	289.824	174.986	140.75	0	141.5	52
oct_22_apr_23	0	0	0	0	M	0	0	0	0	55.1864	47.155	0.666667	0	77.1	58
oct_22_apr_23	0	0	0	0	M	0	0	0	0	67.3597	60.6858	0	0	86	55
oct_22_apr_23	0	0	0	0	F	0	0	0	0	430.39	47.8378	0	0	64.86	68
oct_22_apr_23	0	0	0	0	M	1	0	0	0	342.629	23.2431	0	0	98.2	85
oct_22_apr_23	0	0	0	0	F	0	0	0	0	244.768	74.1297	2.38333	1	72.2	74
oct_22_apr_23	0	0	0	0	M	1	1	0	0	6.29611	6.29611	0	0		82
oct_22_apr_23	0	0	0	0	F	0	0	0	0	56.7228	47.4122	0	0	106.9	38
oct_22_apr_23	0	0	0	0	M	0	0	0	0	29.3025	24.6114	0	0	86.7	89
oct_22_apr_23	0	0	0	0	M	0	0	0	0	26.2311	25.3297	0	0	92.4	60
oct_22_apr_23	0	0	0	0	F	0	0	0	0	197.479	10.4136	0	0	54.43	90
oct_22_apr_23	0	0	0	0	F	0	0	0	0	26.9894	23.5531	0	0	71	82
oct_22_apr_23	0	0	0	0	M	0	0	0	0	40.4653	38.9089	0	0	132.6	46
oct_22_apr_23	0	0	0	0	F	0	0	0	0	176.521	87.9683	0	1	98	74
oct_22_apr_23	0	0	0	0	M	0	0	0	0	125.056	27.6906	0	0	123.8	22
oct_22_apr_23	0	0	0	0	M	0	0	0	0	218.237	91.8869	0	0	71	56
oct_22_apr_23	0	0	0	0	M	0	0	0	0	31.3728	29.5856	0	0	67.6	75
oct_22_apr_23	0	0	0	0	F	0	0	0	0	197.213	62.9131	9.78333	0	73.94	88
oct_22_apr_23	0	0	0	0	F	1	1	0	0	342.363	315.02	0	0	69.2	78
oct_22_apr_23	0	0	0	0	M	0	0	0	0	454.47	238.011	0	1	63.5	88
oct_22_apr_23	0	0	0	0	F	0	0	0	0	102.102	95.7103	4.41667	1	95.4	67
oct_22_apr_23	0	0	0	0	M	0	0	0	0	154.667	44.7997	0	0	81.8	70
oct_22_apr_23	0	0	0	0	M	0	0	0	0	989.385	30.7953	0	0	93.9	46
oct_22_apr_23	0	0	0	0	F	0	0	0	0	145.047	16.2472	0	0	84.1	34
oct_22_apr_23	0	0	0	0	F	0	0	0	0	26.2358	22.25	0	0	78.3	29
oct_22_apr_23	0	0	0	0	M	0	0	0	0	23.3817	1.43556	0	0	135.7	48
oct_22_apr_23	0	0	0	0	M	0	0	0	0	30.9197	24.8978	0	0	84.2	78
oct_22_apr_23	0	0	0	0	M	0	0	0	0	115.589	115.589	0	0	76	77
oct_22_apr_23	0	0	0	0	M	0	0	0	0	178.271	59.3722	0	0	122.3	78
oct_22_apr_23	0	0	0	0	M	0	0	0	0	84.3378	77.1989	0.4	1	86.4	58
oct_22_apr_23	0	0	0	0	M	0	0	0	0	29.8614	25.2456	0	1	84.2	77
oct_22_apr_23	0	0	0	0	M	0	0	0	0	30.6858	18.7083	0	0	80.7	90
oct_22_apr_23	0	0	0	0	M	0	0	0	0	129.519	121.658	3.66667	1	112.5	68
oct_22_apr_23	0	0	0	0	F	0	0	0	0	451.586	180.539	0	0	64.4	70
oct_22_apr_23	0	0	0	0	M	0	0	0	0	48.3725	46.5703	0	0	87	82
oct_22_apr_23	0	0	0	1	M	1	1	0	0	104.232	98.8275	63.25	1	89	77
oct_22_apr_23	0	0	0	0	M	0	0	0	0	103.307	53.3	6.01667	0	76.7	64
oct_22_apr_23	0	0	0	0	F	0	0	0	0	187.773	167.63	0	0	59.7	37
oct_22_apr_23	0	0	0	0	F	0	0	0	0	58.6086	5.63583	0	0	84	50
oct_22_apr_23	0	0	0	1	F	0	0	0	0	258.631	92.0428	64.9167	0	65	70
oct_22_apr_23	0	0	0	1	M	0	0	0	0	209.593	158.2	84.1833	1	140	52
oct_22_apr_23	0	0	0	0	M	1	0	0	0	470.605	171.244	0	1	88.45	54
oct_22_apr_23	0	0	0	0	F	0	0	0	0	369.399	98.3333	0	1	54.8	90
oct_22_apr_23	0	0	0	0	M	0	0	0	0	80.9986	74.4547	1.25	0	124.8	78
oct_22_apr_23	0	0	0	0	M	0	0	0	0	31.2378	28.0533	0	0	66.7	61
oct_22_apr_23	0	0	0	0	M	0	0	0	0	199.47	65.6922	0	1	114.3	77
oct_22_apr_23	0	0	0	0	M	0	0	0	0	128.215	120.686	1.98333	0	119.9	67
oct_22_apr_23	0	0	0	0	M	1	1	0	0	75.1353	28.945	0	1	91.63	63
oct_22_apr_23	0	0	0	0	M	0	0	0	0	81.9458	76.5442	0.95	0	95.5	72
oct_22_apr_23	0	0	0	0	M	0	0	0	0	7.445	0.440556	0	0	83	25
oct_22_apr_23	0	0	0	0	M	0	0	0	0	47.9275	16.9556	0	1	63.9	39
oct_22_apr_23	0	0	0	0	M	0	0	0	0	252.475	74.3786	6.01667	0	51	54
oct_22_apr_23	0	0	0	0	M	1	0	0	0	84.9828	31.9544	0	0		63
oct_22_apr_23	0	0	0	0	M	0	0	0	0	76.5703	75.0436	6.1	0	75	57
oct_22_apr_23	0	0	0	0	M	0	0	0	0	92.5458	1.07472	2.06667	0	134.5	75
oct_22_apr_23	0	0	0	0	M	0	0	0	0	152.931	123.967	0	1	53.1	81
oct_22_apr_23	0	0	0	0	M	0	0	0	0	2.16028	2.16028	0	0		35
oct_22_apr_23	0	0	0	0	F	1	1	0	0	81.3292	2.61028	6.3	0	86	86
oct_22_apr_23	0	0	0	0	F	1	1	0	0	13.2603	8.40361	4.93333	0	72.39	88
oct_22_apr_23	0	0	0	0	M	0	0	0	0	14.2053	13.0436	7.36667	0	114	60
oct_22_apr_23	0	0	0	0	F	0	0	0	0	123.853	32.2831	0	0	58.1	85
oct_22_apr_23	0	0	0	0	F	0	0	0	0	143.064	53.3986	0	0	105	66
oct_22_apr_23	0	0	0	0	F	0	0	0	0	101.853	18.7156	0	0		30
oct_22_apr_23	0	0	0	0	M	0	0	0	0	90.5203	11.1672	0	0	101.4	71
oct_22_apr_23	0	0	0	0	M	0	0	0	0	84.0319	77.1328	0	0	73.5	74
oct_22_apr_23	0	0	0	0	M	0	0	0	0	51.1194	49.7553	0	0	83.46	61
oct_22_apr_23	0	0	0	0	F	0	0	0	0	51.3036	32.2869	0	0	73.1	73
oct_22_apr_23	0	0	0	0	M	0	0	0	0	24.5444	21.4772	0	0	71.9	32
oct_22_apr_23	0	0	0	0	M	0	0	0	0	196.412	31.5608	0	1	66.4	87
oct_22_apr_23	0	0	0	0	F	0	0	0	0	273.536	38.2981	0	0	60.7	74
oct_22_apr_23	0	0	0	0	M	0	0	0	0	390.878	104.453	0	1	66.68	78
oct_22_apr_23	0	0	0	0	M	0	0	0	0	52.8383	25.2844	0	0	101.8	77
oct_22_apr_23	0	0	0	0	F	0	0	0	0	28.4044	21.8056	0	0	109.2	69
oct_22_apr_23	0	0	0	0	M	0	0	0	0	431.519	59.7353	0	1	86.1	82
oct_22_apr_23	0	0	0	0	M	0	0	0	0	49.695	15.0467	0	0	86.9	43
oct_22_apr_23	0	0	0	0	M	0	0	0	0	29.3867	21.2322	0	0	115.4	76
oct_22_apr_23	0	0	0	0	M	0	0	0	0	310.669	18.7281	0	0	76	69
oct_22_apr_23	0	0	0	0	M	1	1	0	0	141.999	4.89583	0.566667	0	90.4	86
oct_22_apr_23	0	0	0	0	F	0	0	0	0	40.3058	0.690556	0	0	82.1	35
oct_22_apr_23	0	0	0	0	M	0	0	0	0	150.594	25.6822	6.16667	0	75.9	69
oct_22_apr_23	0	0	0	0	F	0	0	0	0	295.563	114.491	0	0	105.3	78
oct_22_apr_23	0	0	0	0	F	0	0	0	0	292.52	50.4431	0	0	184.9	65
oct_22_apr_23	0	0	0	0	F	0	0	0	0	10.7894	3.66722	7.23333	0	49.8	58
oct_22_apr_23	0	0	0	0	M	0	0	0	0	16.4775	2.57306	4.33333	0	83.1	50
oct_22_apr_23	0	0	0	0	M	0	0	0	0	146.697	33.0144	0	0	107.1	81
oct_22_apr_23	0	0	0	0	M	0	0	0	0	166.076	24.6631	0	0	72.8	79
oct_22_apr_23	0	0	0	0	F	0	0	0	0	14.7117	0.760833	0	0	57.6	24
oct_22_apr_23	0	0	0	0	F	0	0	0	0	158.94	53.1536	0	0	99	68
oct_22_apr_23	0	0	0	1	F	0	0	0	0	367.904	97.7325	24.8333	1	53.6	85
oct_22_apr_23	0	0	0	0	M	0	0	0	0	79.3844	5.62333	0	0	114.76	77
oct_22_apr_23	0	0	0	1	M	1	1	0	0	175.581	168.518	94.1667	1	65.8	83
oct_22_apr_23	0	0	0	0	M	0	0	0	0	26.5581	19.6114	0	0	83.7	79
oct_22_apr_23	0	0	0	0	M	0	0	0	0	45.3772	17.1892	0	0	92.3	79
oct_22_apr_23	0	0	0	0	M	0	0	0	0	60.8944	10.6169	0	0	136.1	75
oct_22_apr_23	0	0	0	0	M	0	0	0	0	147.331	74.5336	1.26667	0	92.8	74
oct_22_apr_23	0	0	0	0	M	0	0	0	0	29.0025	26.1994	0	0	79.4	41
oct_22_apr_23	0	0	0	0	F	0	0	0	0	95.1175	22.0433	0	0	88.8	27
oct_22_apr_23	0	0	0	0	M	0	0	0	0	55.3069	50.1022	0	0	90.2	47
oct_22_apr_23	0	0	0	0	M	0	0	0	0	42.5433	41.5806	0	0	109	57
oct_22_apr_23	0	0	0	0	M	0	0	0	0	89.7558	84.0889	0	0	74.5	21
oct_22_apr_23	0	0	0	0	M	0	0	0	0	1.17972	1.17972	0	0		68
oct_22_apr_23	0	0	0	0	F	0	0	0	0	73.8947	71.1508	0	0	95	62
oct_22_apr_23	0	0	0	0	M	0	0	0	0	67.5825	33.6394	0	0	77.7	76
oct_22_apr_23	0	0	0	0	F	0	0	0	0	183.229	61.3408	0	0	87.5	84
oct_22_apr_23	0	0	0	0	F	0	0	0	0	68.7547	66.0286	0	0	81.3	73
oct_22_apr_23	0	0	0	1	M	0	0	0	0	213.42	140.812	95.1667	1	83.3	47
oct_22_apr_23	0	0	0	0	M	1	1	0	0	22.3914	22.3914	0	0		83
oct_22_apr_23	0	0	0	0	M	0	0	0	0	132.973	126.624	2.46667	1	98.8	69
oct_22_apr_23	0	0	0	0	M	0	0	0	0	15.1917	8.27	8.25	0	171.9	53
oct_22_apr_23	0	0	0	1	M	1	1	0	0	99.5183	33.6072	34.6667	1	53.2	84
oct_22_apr_23	0	0	0	0	F	0	0	0	0	197.171	19.7231	0	0	75.5	64
oct_22_apr_23	0	0	0	1	F	0	0	0	0	329.436	177.11	34.5	1	120.6	28
oct_22_apr_23	0	0	0	1	M	0	0	0	0	61.3422	53.2819	32.3	0	85.4	54
oct_22_apr_23	0	0	0	0	M	1	1	0	0	64.3175	50.5236	0	1	88.6	48
oct_22_apr_23	0	0	0	0	M	0	0	0	0	175.803	60.4392	0	0	85.7	58
oct_22_apr_23	0	0	0	1	M	1	1	0	0	385.789	381.44	286.25	1	118.2	72
oct_22_apr_23	0	0	0	1	F	0	0	0	0	216.542	92.5817	67.8333	1	81.3	71
oct_22_apr_23	0	0	0	0	M	1	1	0	0	225.915	51.8525	0	0	92.99	88
oct_22_apr_23	0	0	0	0	M	0	0	0	0	32.4275	28.1564	0	1	81.6	78
oct_22_apr_23	0	0	0	0	F	0	0	0	0	41.6819	2.17889	0	0	70.7	77
oct_22_apr_23	0	0	0	0	M	0	0	0	0	107.254	31.6983	0	0	90.72	45
oct_22_apr_23	0	0	0	0	M	0	0	0	0	81.9417	76.4425	0.5	0	102.6	53
oct_22_apr_23	0	0	0	0	F	0	0	0	0	57.1731	25.2817	0	0	79	67
oct_22_apr_23	0	0	0	0	F	0	0	0	0	50.7717	4.27694	0	0	67.5	72
oct_22_apr_23	0	0	0	0	F	0	0	0	0	41.6231	37.1853	0	0	64.7	50
oct_22_apr_23	0	0	0	0	M	0	0	0	0	55.2175	26.7989	0	0	70.8	60
oct_22_apr_23	0	0	0	0	F	1	1	0	0	91.1617	14.9936	0	0	29.8	74
oct_22_apr_23	0	0	0	0	M	0	0	0	0	121.703	92.8514	2.01667	1	69.4	68
oct_22_apr_23	0	0	0	0	M	0	0	0	0	325.588	57.3644	0	1	100.2	80
oct_22_apr_23	0	0	0	0	M	0	0	0	0	343.18	96.5156	0	0	75	81
oct_22_apr_23	0	0	0	0	M	0	0	0	0	775.406	140.265	0	1	92	83
oct_22_apr_23	0	0	0	0	F	0	0	0	0	97.2844	21.6133	0	0	57.6	83
oct_22_apr_23	0	0	0	0	F	0	0	0	0	14.2639	5.48861	0	0	75.3	44
oct_22_apr_23	0	0	0	0	F	0	0	0	0	106.479	50.7519	0	0	61.2	71
oct_22_apr_23	0	0	0	0	M	0	0	0	0	140.642	16.5158	0	0	132.4	64
oct_22_apr_23	0	0	0	0	M	0	0	0	0	91.9164	1.38583	0	0	78.1	53
oct_22_apr_23	0	0	0	0	F	0	0	0	0	60.0269	57.9147	0	0	109.7	70
oct_22_apr_23	0	0	0	0	F	0	0	0	0	157.863	28.44	0	0	81.5	81
oct_22_apr_23	0	0	0	0	F	0	0	0	0	60.215	36.6042	0	0	57	75
oct_22_apr_23	0	0	0	0	M	0	0	0	0	79.5119	2.29833	0	0	128.6	62
oct_22_apr_23	0	0	0	0	F	0	0	0	0	94.8669	31.1128	0	0	119	64
oct_22_apr_23	0	0	0	0	M	0	0	0	0	74.5714	28.6692	0	0	59.5	70
oct_22_apr_23	0	0	0	0	M	0	0	0	0	72.2039	66.1411	0	0	95	78
oct_22_apr_23	0	0	0	0	M	0	0	0	0	93.5103	0.271389	0	0	47.1	54
oct_22_apr_23	0	0	0	0	M	0	0	0	0	721.691	287.623	22.3333	1	101.9	75
oct_22_apr_23	0	0	0	0	F	1	1	0	0	29.4525	4.875	4.95	0	79.5	57
oct_22_apr_23	0	0	0	1	M	0	0	0	0	239.873	162.77	67.6667	1	69	89
oct_22_apr_23	0	0	0	0	F	0	0	0	0	137	129.934	0	0	83.8	82
oct_22_apr_23	0	0	0	1	M	0	0	0	0	134.357	131.896	35.3333	1	70	74
oct_22_apr_23	0	0	0	0	M	1	0	0	0	42.7228	22.2125	0	0	108.1	45
oct_22_apr_23	0	0	0	0	F	0	0	0	0	220.555	115.391	0	1	62.7	85
oct_22_apr_23	0	0	0	0	M	1	1	0	0	5.275	5.275	0	0		72
oct_22_apr_23	0	0	0	0	M	1	0	0	0	52.8728	41.8008	0	0		45
oct_22_apr_23	0	0	0	0	M	0	0	0	0	215.481	1.01583	0	0	96.1	90
oct_22_apr_23	0	0	0	1	M	0	0	0	0	126.104	120.258	69.3333	0	86	37
oct_22_apr_23	0	0	0	0	F	0	0	0	0	99.5189	75.42	0	0	79.2	59
oct_22_apr_23	0	0	0	0	F	0	0	0	0	307.392	103.94	0	0	96	44
oct_23_apr_24	0	0	0	0	F	0	0	0	0	79.0836	15.6186	7.43333	0	76.66	32
oct_23_apr_24	0	0	0	0	F	0	0	0	0	76.1308	0.681667	0	0	83.01	33
oct_23_apr_24	0	0	0	0	M	0	0	0	0	134.032	126.893	2.08333	0	121.8	70
oct_23_apr_24	0	0	0	0	F	0	0	0	0	61.2033	55.7531	0	0	52.7	58
oct_23_apr_24	0	0	0	0	M	0	0	0	0	30.1611	24.9178	0	0	86.2	72
oct_23_apr_24	0	0	0	0	M	0	0	0	0	77.3256	70.8053	0.7	0	112.6	63
oct_23_apr_24	0	0	0	0	M	0	0	0	0	83.8631	78.0161	0.266667	1	100.2	57
oct_23_apr_24	0	0	0	0	M	0	0	0	0	78.2183	72.6519	0.433333	0	143	65
oct_23_apr_24	0	0	0	0	M	0	0	0	0	34.0769	30.3008	0	0	84.2	71
oct_23_apr_24	0	0	0	0	M	0	0	0	0	102.669	94.8806	2.08333	0	93.4	75
oct_23_apr_24	0	0	0	0	M	1	0	0	0	187.252	48.605	0	1	77.6	83
oct_23_apr_24	0	0	0	0	M	0	0	0	0	88.8569	28.1581	0	0	65.6	60
oct_23_apr_24	0	0	0	0	F	1	0	0	0	105.087	34.3331	0	0	45.1	79
oct_23_apr_24	0	0	0	1	M	1	1	0	0	62.7381	56.4731	48.6833	1	113	68
oct_23_apr_24	0	0	0	0	M	0	0	0	0	248.01	46.0439	0	0	72.4	52
oct_23_apr_24	0	0	0	0	M	0	0	0	0	172.576	42.2708	0	0	76.5	72
oct_23_apr_24	0	0	0	0	F	0	0	0	0	340.558	39.5375	0	0	87.9	71
oct_23_apr_24	0	0	0	1	F	1	1	0	0	42.5983	38.8525	40.7667	1	63.8	90
oct_23_apr_24	0	0	0	0	F	0	0	0	0	154.884	101.237	0	0	100.1	60
oct_23_apr_24	0	0	0	0	M	1	1	0	0	510.173	178.141	0	1	115	77
oct_23_apr_24	0	0	0	0	F	0	0	0	0	56.4122	19.2031	0	0	55.2	60
oct_23_apr_24	0	0	0	0	M	0	0	0	0	54.3244	51.2436	0	0	89.7	75
oct_23_apr_24	0	0	0	0	M	0	0	0	0	70.9711	67.6064	0	1	81.7	87
oct_23_apr_24	0	0	0	0	F	0	0	0	0	25.3708	17.5211	0	0	84.7	37
oct_23_apr_24	0	0	0	0	M	1	1	0	0	80.8878	75.3678	0	1	81	83
oct_23_apr_24	0	0	0	0	M	0	0	0	0	220.778	122.59	1.13333	1	69	80
oct_23_apr_24	0	0	0	0	M	1	0	0	0	105.438	51.1242	0	1	86.1	86
oct_23_apr_24	0	0	0	0	M	0	0	0	0	210.369	49.3	1.6	0	103	59
oct_23_apr_24	0	0	0	0	F	0	0	0	0	229.934	24.1664	0	0	111.2	71
oct_23_apr_24	0	0	0	0	F	0	0	0	0	152.936	145.241	0.733333	1	72.1	70
oct_23_apr_24	0	0	0	0	F	0	0	0	0	85.5422	66.1883	0	0	73.6	49
oct_23_apr_24	0	0	0	1	F	0	0	0	0	199.429	99.1483	72.4	1	83.3	79
oct_23_apr_24	0	0	0	0	F	0	0	0	0	76.9511	32.1158	0	1	63.4	72
oct_23_apr_24	0	0	0	0	M	0	0	0	0	23.3019	21.2881	0	0	93.2	65
oct_23_apr_24	0	0	0	0	M	0	0	0	0	288.527	40.9153	0	0	85.7	82
oct_23_apr_24	0	0	0	0	M	1	0	0	0	93.1558	43.8161	0	0		83
oct_23_apr_24	0	0	0	0	M	0	0	0	0	66.2881	30.6731	0	0	65.7	69
oct_23_apr_24	0	0	0	1	M	0	0	0	0	259.341	38.5042	16.8333	0	99.9	22
oct_23_apr_24	0	0	0	0	M	0	0	0	0	123.936	91.2714	1.66667	0	106.5	65
oct_23_apr_24	0	0	0	0	F	0	0	0	0	30.9206	20.7028	0	0	71.9	65
oct_23_apr_24	0	0	0	0	M	0	0	0	0	178.052	50.5278	0	0	81	65
oct_23_apr_24	0	0	0	0	M	0	0	0	0	90.0803	18.3878	0	0	85.6	54
oct_23_apr_24	0	0	0	0	M	0	0	0	0	224.942	44.7628	0	1	172.3	68
oct_23_apr_24	0	0	0	0	M	0	0	0	0	172.982	37.2431	0	0	61.23	76
oct_23_apr_24	0	0	0	1	F	1	1	0	0	86.8847	84.3239	69.9167	1	38.4	58
oct_23_apr_24	0	0	0	0	F	1	0	0	0	15.7128	0.166944	0	0	56.3	90
oct_23_apr_24	0	0	0	0	F	0	0	0	0	46.6822	15.1914	0	0	51.7	71
oct_23_apr_24	0	0	0	0	F	0	0	0	0	167.039	18.9161	0	0	51.1	90
oct_23_apr_24	0	0	0	0	F	0	0	0	0	64.1708	31.4825	0	0	55.34	75
oct_23_apr_24	0	0	0	0	F	1	1	0	0	99.4039	93.3983	0	1	52.1	90
oct_23_apr_24	0	0	0	0	F	0	0	0	0	304.652	136.742	0	1	60.9	53
oct_23_apr_24	0	0	0	1	F	1	1	0	0	488.059	456.664	383.833	1	106.5	66
oct_23_apr_24	0	0	0	0	F	0	0	0	0	175.692	103.217	0.85	1	79.2	81
oct_23_apr_24	0	0	0	1	M	1	1	0	0	272.231	264.957	266.583	1	65.6	80
oct_23_apr_24	0	0	0	0	M	1	1	0	0	939.214	318.08	152.433	1	140	49
oct_23_apr_24	0	0	0	0	M	0	0	0	0	45.4386	24.2708	0	0	135.5	69
oct_23_apr_24	0	0	0	0	M	0	0	0	0	662.146	20.2831	0	0	89.7	84
oct_23_apr_24	0	0	0	0	M	0	0	0	0	154.29	25.1708	0	0	69.6	89
oct_23_apr_24	0	0	0	0	M	0	0	0	0	222.171	99.3711	0	0	100.1	54
oct_23_apr_24	0	0	0	0	F	0	0	0	0	312.78	118.124	0	1	73.9	66
oct_23_apr_24	0	0	0	1	F	0	0	0	0	113.929	67.3919	34.5167	0	119.1	80
oct_23_apr_24	0	0	0	0	F	0	0	0	0	70.5036	70.5036	0	0	64.9	90
oct_23_apr_24	0	0	0	0	M	1	1	0	0	292.263	286.695	2.46667	1	79.8	76
oct_23_apr_24	0	0	0	0	M	0	0	0	0	198.413	24.5003	0	0	93.7	76
oct_23_apr_24	0	0	0	0	M	1	1	0	0	124.859	59.8569	0	1	69.4	90
oct_23_apr_24	0	0	0	1	M	1	1	0	0	366.665	119.487	119.4	1	74.8	80
oct_23_apr_24	0	0	0	0	F	0	0	0	0	75.6781	16.4658	0	0	99	67
oct_23_apr_24	0	0	0	0	F	0	0	0	0	167.018	71.2378	0	0	48	90
oct_23_apr_24	0	0	0	0	F	1	1	0	0	348.994	23.2122	6.93333	0	122.6	67
oct_23_apr_24	0	0	0	0	M	0	0	0	0	250.364	241.973	0.2	1	114.4	63
oct_23_apr_24	0	0	0	0	F	0	0	0	0	47.6131	25.39	0	0	58.2	67
oct_23_apr_24	0	0	0	0	M	0	0	0	0	145.528	77.2025	0	0	96.7	63
oct_23_apr_24	0	0	0	0	F	0	0	0	0	78.4781	21.3467	0	0	69.6	44
oct_23_apr_24	0	0	0	0	F	0	0	0	0	41.1208	28.7711	1.98333	0		38
oct_23_apr_24	0	0	0	0	F	0	0	0	0	290.039	27.4697	0	1	74.8	76
oct_23_apr_24	0	0	0	0	M	0	0	0	0	117.591	17.6483	0	0	88.3	82
oct_23_apr_24	0	0	0	0	M	1	0	0	0	16.6703	3.6125	0	0		90
oct_23_apr_24	0	0	0	0	F	0	0	0	0	105.448	48.0019	0	0	96	44
oct_23_apr_24	0	0	0	0	F	0	0	0	0	31.415	24.59	0	0	55.8	87
oct_23_apr_24	0	0	0	0	M	0	0	0	0	164.856	85.7258	0	1	87.7	88
oct_23_apr_24	0	0	0	0	F	0	0	0	0	29.1803	24.6261	0	0	102.3	68
oct_23_apr_24	0	0	0	0	F	0	0	0	0	195.939	73.3644	0	0	74.2	83
oct_23_apr_24	0	0	0	0	M	0	0	0	0	182.057	66.0556	0	1	82.8	74
oct_23_apr_24	0	0	0	0	M	0	0	0	0	215.472	94.7378	0.516667	1	90	68
oct_23_apr_24	0	0	0	0	M	0	0	0	0	56.0836	55.0503	0	0	91	55
oct_23_apr_24	0	0	0	0	M	0	0	0	0	130.409	75.0192	0	1	200.8	65
oct_23_apr_24	0	0	0	0	M	1	1	0	0	1.96139	1.96139	0	0		65
oct_23_apr_24	0	0	0	0	M	0	0	0	0	139.647	126.035	0	0	95.4	57
oct_23_apr_24	0	0	0	0	M	0	0	0	0	97.5536	71.2131	0	0	130.4	45
oct_23_apr_24	0	0	0	0	F	0	0	0	0	53.7286	1.58556	0	0	85.73	72
oct_23_apr_24	0	0	0	0	M	0	0	0	0	118.794	71.1544	0	1	124.2	76
oct_23_apr_24	0	0	0	0	M	0	0	0	0	43.1739	41.7389	0	0	126.1	58
oct_23_apr_24	0	0	0	0	M	0	0	0	0	62.3331	36.5475	0	0	105.5	62
oct_23_apr_24	0	0	0	0	M	0	0	0	0	73.0764	62.2939	0	0	77.4	82
oct_23_apr_24	0	0	0	0	M	0	0	0	0	49.87	48.4797	0	0	113.1	64
oct_23_apr_24	0	0	0	0	M	0	0	0	0	284.084	72.7103	6.01667	0	87.9	68
oct_23_apr_24	0	0	0	0	F	0	0	0	0	162.149	2.48083	0	0	46.1	67
oct_23_apr_24	0	0	0	0	M	0	0	0	0	214.459	60.7461	0	0	100.5	66
oct_23_apr_24	0	0	0	0	M	0	0	0	0	151.997	144.813	0	1	85	69
oct_23_apr_24	0	0	0	0	M	0	0	0	0	43.7278	38.2331	0	0	120.7	43
oct_23_apr_24	0	0	0	0	F	1	1	0	0	0.830278	0.830278	0	0		67
oct_23_apr_24	0	0	0	1	M	0	0	0	0	586.136	580.021	387.517	1	111.9	70
oct_23_apr_24	0	0	0	0	M	0	0	0	0	93.0703	25.4267	0	0	90.6	81
oct_23_apr_24	0	0	0	0	M	0	0	0	0	37.1981	35.2908	0	0	105.4	57
oct_23_apr_24	0	0	0	0	M	0	0	0	0	70.9397	45.4103	0	0	128.2	65
oct_23_apr_24	0	0	0	1	F	1	0	0	0	215.457	210.768	160.967	0	98	60
oct_23_apr_24	0	0	0	0	M	0	0	0	0	102.681	33.7039	0	0	79.2	59
oct_23_apr_24	0	0	0	0	M	0	0	0	0	78.5869	54.2675	0	0	93.1	72
oct_23_apr_24	0	0	0	0	F	0	0	0	0	53.6783	42.6822	0	1	88.5	55
oct_23_apr_24	0	0	0	1	M	0	0	0	0	172.755	130.164	70.2333	1	109	90
oct_23_apr_24	0	0	0	1	F	1	1	0	0	188.793	182.499	168.633	1	100.2	81
oct_23_apr_24	0	0	0	0	F	0	0	0	0	63.6197	1.21111	0	0	74.8	60
oct_23_apr_24	0	0	0	0	F	0	0	0	0	134.385	2.8925	0	0	120.9	67
oct_23_apr_24	0	0	0	0	M	0	0	0	0	89.2556	48.4167	0	0	80.2	23
oct_23_apr_24	0	0	0	0	M	0	0	0	0	3.29528	0.858056	0	0	90.2	22
oct_23_apr_24	0	0	0	0	F	0	0	0	0	102.937	37.6778	0	0	79.6	72
oct_23_apr_24	0	0	0	0	M	0	0	0	0	38.2856	1.23333	0	0	69	69
oct_23_apr_24	0	0	0	0	M	0	0	0	0	4.91972	0.982222	0	0	69.6	81
oct_23_apr_24	0	0	0	0	F	0	0	0	0	97.0383	17.6361	0	0	55.5	77
oct_23_apr_24	0	0	0	0	F	0	0	0	0	176.319	169.819	1	0	96.2	77
oct_23_apr_24	0	0	0	1	F	0	0	0	0	47.4403	38.6497	42.1667	0	223.1	42
oct_23_apr_24	0	0	0	0	F	0	0	0	0	20.3617	15.8261	0	0	100.4	90
oct_23_apr_24	0	0	0	0	M	0	0	0	0	15.2875	0.985556	0	0	91.17	30
oct_23_apr_24	0	0	0	1	M	0	0	0	0	424.481	326.104	222.15	0	91.4	49
oct_23_apr_24	0	0	0	0	M	0	0	0	0	173.095	90.5808	0	1	124	64
oct_23_apr_24	0	0	0	0	M	0	0	0	0	22.8783	18.6214	0	0	137	66
oct_23_apr_24	0	0	0	0	F	0	0	0	0	409.832	23.6417	0	0	81.2	74
oct_23_apr_24	0	0	0	1	F	0	0	0	0	92.9303	70.6953	70.2333	0	56.6	65
oct_23_apr_24	0	0	0	0	M	0	0	0	0	33.5228	28.8856	0	0	67.2	66
oct_23_apr_24	0	0	0	0	F	0	0	0	0	236.027	34.6558	0	1	52.4	65
oct_23_apr_24	0	0	0	0	M	1	0	0	0	192.002	88.4878	0	1	87	86
oct_23_apr_24	0	0	0	0	M	0	0	0	0	890.171	198.927	1	1	108.86	68
oct_23_apr_24	0	0	0	0	M	0	0	0	0	92.0142	36.0417	0	0	59.1	90
oct_23_apr_24	0	0	0	0	M	0	0	0	0	61.1553	3.29528	0	0	66.6	60
oct_23_apr_24	0	0	0	0	M	0	0	0	0	80.425	74.2511	8.16667	0	119	66
oct_23_apr_24	0	0	0	0	F	0	0	0	0	552.511	64.5708	0	0	69.1	60
oct_23_apr_24	0	0	0	0	F	0	0	0	0	90.6711	63.4286	0	1	77.4	82
oct_23_apr_24	0	0	0	0	M	0	0	0	0	198.112	97.5392	1	1	93	58
oct_23_apr_24	0	0	0	0	F	0	0	0	0	150.171	144.008	1.41667	1	62.5	79
oct_23_apr_24	0	0	0	0	M	0	0	0	0	48.4267	47.535	0	0	156.5	57
oct_23_apr_24	0	0	0	0	F	0	0	0	0	163.202	87.3581	0	0	77.2	57
oct_23_apr_24	0	0	0	0	M	0	0	0	0	7.23694	4.31194	0	0	86	59
oct_23_apr_24	0	0	0	0	F	1	1	0	0	14.9231	0.21	3.41667	0	65.6	82
oct_23_apr_24	0	0	0	0	M	0	0	0	0	29.8383	23.5175	0	0	95.3	62
oct_23_apr_24	0	0	0	0	F	1	1	0	0	100.112	94.6931	0	1	48.5	88
oct_23_apr_24	0	0	0	0	M	0	0	0	0	194.965	50.765	0	0	108	74
oct_23_apr_24	0	0	0	0	F	0	0	0	0	119.8	10.3206	0	0	128.6	25
oct_23_apr_24	0	0	0	0	F	0	0	0	0	194.502	20.4014	0	0	102.3	69
oct_23_apr_24	0	0	0	0	M	0	0	0	0	120.865	72.7772	0.783333	0	90.5	65
oct_23_apr_24	0	0	0	0	M	0	0	0	0	80.8714	75.0583	3.5	0	116.5	51
oct_23_apr_24	0	0	0	0	M	1	1	0	0	155.414	133.148	9.16667	1	88.8	83
oct_23_apr_24	0	0	0	0	M	0	0	0	0	141.708	136.377	0	0	99.3	61
oct_23_apr_24	0	0	0	0	F	1	1	0	0	2.7825	2.7825	0	0		88
oct_23_apr_24	0	0	0	0	F	1	1	0	0	184.301	75.1414	7.03333	1	52.7	83
oct_23_apr_24	0	0	0	0	M	0	0	0	0	100.996	97.8956	0	0	82.2	81
oct_23_apr_24	0	0	0	0	M	0	0	0	0	310.398	185.839	0	0	102.1	79
oct_23_apr_24	0	0	0	0	M	0	0	0	0	102.367	94.2894	2.91667	0	108	45
oct_23_apr_24	0	0	0	0	M	0	0	0	0	3.30083	1.17083	0	0		75
oct_23_apr_24	0	0	0	1	M	0	0	0	0	187.051	62.5725	40.9167	0	74.5	66
oct_23_apr_24	0	0	0	0	M	0	0	0	0	13.68	13.68	0	0	79.7	75
oct_23_apr_24	0	0	0	0	F	0	0	0	0	358.574	37.2319	0	0	104	47
oct_23_apr_24	0	0	0	1	F	1	1	0	0	21.1392	16.9831	22.7333	0	43.09	86
oct_23_apr_24	0	0	0	0	M	0	0	0	0	150.92	49.3881	0	0	104.1	71
oct_23_apr_24	0	0	0	0	F	0	0	0	0	123.428	51.36	0	0	57.4	36
oct_23_apr_24	0	0	0	0	F	0	0	0	0	208.135	20.6197	0	0	52.5	90
oct_23_apr_24	0	0	0	0	M	0	0	0	0	41.2928	35.6358	0	0	83.7	40
oct_23_apr_24	0	0	0	0	M	1	1	0	0	138.53	68.5686	0	1	106.7	75
oct_23_apr_24	0	0	0	0	M	0	0	0	0	385.609	8.55222	0	0	77.6	72
oct_23_apr_24	0	0	0	0	F	1	1	0	0	23.3114	20.8603	0	1	104.9	75
oct_23_apr_24	0	0	0	0	M	0	0	0	0	50.4883	48.9275	0	0	136.3	52
oct_23_apr_24	0	0	0	0	M	0	0	0	0	50.4133	43.705	0	0	93	58
oct_23_apr_24	0	0	0	0	M	0	0	0	0	48.9761	47.1931	0	0	76.4	63
oct_23_apr_24	0	0	0	0	F	0	0	0	0	179.09	68.9392	0	1	77.2	53
oct_23_apr_24	0	0	0	0	M	0	0	0	0	129.575	49.7811	0	0	65.9	73
oct_23_apr_24	0	0	0	0	M	0	0	0	0	194.284	158.245	0	0	112	81
oct_23_apr_24	0	0	0	0	M	1	1	0	0	153.377	145.011	0	0	96.3	63
oct_23_apr_24	0	0	0	0	M	0	0	0	0	28.6336	23.3819	0	0	80	75
oct_23_apr_24	0	0	0	0	F	0	0	0	0	198.226	4.83083	0	0	127.7	72
oct_23_apr_24	0	0	0	0	F	0	0	0	0	63.795	31.2219	0	0	167.5	50
oct_23_apr_24	0	0	0	0	M	0	0	0	0	195.768	145.98	1.73333	1	124.4	66
oct_23_apr_24	0	0	0	1	F	0	0	0	0	143.076	60.3836	37.6333	1	56.2	78
oct_23_apr_24	0	0	0	0	M	0	0	0	0	239.004	41.6603	2	0	102.9	88
oct_23_apr_24	0	0	0	0	F	0	0	0	0	29.0017	20.3614	0	0	123	75
oct_23_apr_24	0	0	0	1	M	1	1	0	0	599.884	414.107	355.85	1	133.1	79
oct_23_apr_24	0	0	0	0	F	0	0	0	0	91.6183	14.0506	0	0	65.32	69
oct_23_apr_24	0	0	0	0	F	1	1	0	0	224.222	220.993	0	1	74.8	74
oct_23_apr_24	0	0	0	1	F	0	0	0	0	144.305	139.42	18.8667	0	161	50
oct_23_apr_24	0	0	0	0	F	0	0	0	0	147.377	19.4869	0	0	107.4	71
oct_23_apr_24	0	0	0	0	F	0	0	0	0	46.1881	42.88	0	0	75.3	66
oct_23_apr_24	0	0	0	0	M	0	0	0	0	104.137	70.8453	0	0	107.1	60
oct_23_apr_24	0	0	0	0	M	0	0	0	0	8.17833	1.73389	0	0	100.2	67
oct_23_apr_24	0	0	0	0	M	0	0	0	0	53.9475	45.22	0	0	81.1	76
oct_23_apr_24	0	0	0	0	M	1	0	0	0	92.2458	14.7992	0	0	57.7	90
oct_23_apr_24	0	0	0	1	M	0	0	0	0	601.428	346.428	155.667	1	82.8	80
oct_23_apr_24	0	0	0	1	M	0	0	0	0	26.6911	24.0286	20.6667	1	76.2	77
oct_23_apr_24	0	0	0	0	M	1	1	0	0	191.578	101.799	0.483333	0	125.5	66
oct_23_apr_24	0	0	0	0	F	0	0	0	0	137.994	14.2117	0	0	66.4	53
oct_23_apr_24	0	0	0	0	M	0	0	0	0	32.57	26.7217	0	0	84.7	66
oct_23_apr_24	0	0	0	0	F	0	0	0	0	178.917	166.369	0	0	73.8	54
oct_23_apr_24	0	0	0	0	M	0	0	0	0	154.45	147.021	2.25	1	81.8	77
oct_23_apr_24	0	0	0	0	F	0	0	0	0	188.147	28.6942	0	0	41.2	64
oct_23_apr_24	0	0	0	0	M	0	0	0	0	119.037	114.645	0	0	70.31	81
oct_23_apr_24	0	0	0	1	M	0	0	0	0	231.54	166.422	132.183	0	102.4	68
oct_23_apr_24	0	0	0	0	F	0	0	0	0	457.119	312.614	0	0	81	68
oct_23_apr_24	0	0	0	1	F	1	1	0	0	159.697	130.042	131.633	0	129.2	72
oct_23_apr_24	0	0	0	0	M	1	0	0	0	298.583	81.0156	0	0	65.9	90
oct_23_apr_24	0	0	0	0	F	0	0	0	0	70.475	58.1533	0	0	63	66
oct_23_apr_24	0	0	0	0	F	0	0	0	0	74.4203	46.6878	0	0	57.5	58
oct_23_apr_24	0	0	0	0	M	0	0	0	0	198.689	47.6244	0	0	56.6	70
oct_23_apr_24	0	0	0	0	M	0	0	0	0	0.895833	0.895833	0	0		75
oct_23_apr_24	0	0	0	0	M	0	0	0	0	213.82	208.894	0	0	86.18	45
oct_23_apr_24	0	0	0	0	M	0	0	0	0	27.9317	23.8886	0	0	103.8	67
oct_23_apr_24	0	0	0	0	M	0	0	0	0	49.1158	32.9428	0	0	109.6	32
oct_23_apr_24	0	0	0	0	F	0	0	0	0	48.5536	45.1106	0	0	70.6	81
oct_23_apr_24	0	0	0	0	F	1	1	0	0	6.47083	6.47083	0	0		74
oct_23_apr_24	0	0	0	0	F	0	0	0	0	75.9239	22.0342	0	0	60.3	20
oct_23_apr_24	0	0	0	0	M	0	0	0	0	129.918	123.964	4	0	89.85	65
oct_23_apr_24	0	0	0	0	M	0	0	0	0	178.928	171.276	0.716667	1	122.7	68
oct_23_apr_24	0	0	0	1	F	1	1	0	0	92.5325	85.6997	87.4333	1	53.3	84
oct_23_apr_24	0	0	0	1	F	1	0	0	0	333.417	230.595	15.75	1	79.6	80
oct_23_apr_24	0	0	0	1	M	0	0	0	0	67.0225	37.2797	16.5	0	69.3	56
oct_23_apr_24	0	0	0	1	F	1	1	0	0	61.415	24.1028	24.0667	1	68.49	59
oct_23_apr_24	0	0	0	0	F	0	0	0	0	53.9225	1.99944	0	0	71.9	54
oct_23_apr_24	0	0	0	0	F	0	0	0	0	239.826	8.82944	0	0	61	82
oct_23_apr_24	0	0	0	0	M	1	1	0	0	39.5669	30.1764	0	0	124.74	68
oct_23_apr_24	0	0	0	1	F	0	0	0	0	110.41	75.1372	33.7667	0	98.4	21
oct_23_apr_24	0	0	0	1	M	0	0	0	0	137.368	57.7558	13.2833	0	86.9	72
oct_23_apr_24	0	0	0	0	F	0	0	0	0	52.0689	40.7542	0	0	61	90
oct_23_apr_24	0	0	0	0	F	0	0	0	0	94.0289	19.0928	0	0	79.5	60
oct_23_apr_24	0	0	0	0	F	0	0	0	0	78.6478	25.7375	0	0	51.4	74
oct_23_apr_24	0	0	0	0	F	0	0	0	0	52.4264	42.33	0	0	43.6	73
oct_23_apr_24	0	0	0	1	F	0	0	0	0	29.9861	26.2097	21.2	0	131.5	62
oct_23_apr_24	0	0	0	0	M	0	0	0	0	1013.07	687.062	50.1	1	100.6	63
oct_23_apr_24	0	0	0	0	M	0	0	0	0	643.343	93.3308	0	0	100	64
oct_23_apr_24	0	0	0	0	M	0	0	0	0	33.3433	31.8139	0	0	110.5	39
oct_23_apr_24	0	0	0	1	M	0	0	0	0	78.425	76.0914	32.25	0	62	27
oct_23_apr_24	0	0	0	1	F	1	1	0	0	411.923	407.551	306.833	1	129.2	71
oct_23_apr_24	0	0	0	0	M	1	0	0	0	221.215	59.9458	0	0	56.8	67
oct_23_apr_24	0	0	0	1	F	0	0	0	0	170.572	77.4717	48.9333	0	104.5	58
oct_23_apr_24	0	0	0	0	F	1	1	0	0	137.62	9.265	8.01667	0	89.4	54
oct_23_apr_24	0	0	0	1	F	0	0	0	0	218.548	61.1225	24.75	0	56.8	53
oct_23_apr_24	0	0	0	0	F	0	0	0	0	236.932	31.0039	0	0	68.5	29
oct_23_apr_24	0	0	0	1	M	0	0	0	0	383.73	169.761	90.55	1	110.6	90
oct_23_apr_24	0	0	0	0	M	0	0	0	0	163.369	53.2878	0	0	71.1	83
oct_23_apr_24	0	0	0	0	M	0	0	0	0	53.7794	51.985	0	0	113.6	49
oct_23_apr_24	0	0	0	1	M	1	1	0	0	290.681	263.014	264.767	1	150.4	81
oct_23_apr_24	0	0	0	0	M	0	0	0	0	28.3633	26.5128	0	0	73.9	59
oct_23_apr_24	0	0	0	0	M	0	0	0	0	101.588	47.1689	0	0	77	36
oct_23_apr_24	0	0	0	0	M	0	0	0	0	234.77	24.1703	0	1	89.9	77
oct_23_apr_24	0	0	0	0	M	0	0	0	0	156.089	76.4811	0.566667	1	99.6	74
oct_23_apr_24	0	0	0	1	F	0	0	0	0	486.413	217.656	116.5	1	98	42
oct_23_apr_24	0	0	0	0	M	0	0	0	0	51.7869	15.9211	0	0	97.5	56
oct_23_apr_24	0	0	0	1	M	0	0	0	0	34.71	28.3786	20.5	1	97.4	77
oct_23_apr_24	0	0	0	0	F	0	0	0	0	23.9331	2.26222	0	0	59.6	29
oct_23_apr_24	0	0	0	0	M	0	0	0	0	68.3197	29.2447	0	0	84.3	61
oct_23_apr_24	0	0	0	1	M	0	0	0	0	440.288	43.1328	26.2833	0	51.7	72
oct_23_apr_24	0	0	0	0	M	0	0	0	0	29.14	24.9711	0	0	94.5	71
oct_23_apr_24	0	0	0	0	M	0	0	0	0	257.325	66.3244	0	0	158.2	74
oct_23_apr_24	0	0	0	1	F	0	0	0	0	87.0611	58.5458	12.1	0	63.3	20
oct_23_apr_24	0	0	0	0	F	0	0	0	0	31.0386	26.5758	3.56667	0	55.9	82
oct_23_apr_24	0	0	0	0	F	0	0	0	0	101.66	46.9847	0	0	68.2	76
oct_23_apr_24	0	0	0	0	M	0	0	0	0	131.575	124.229	0.716667	1	72.5	68
oct_23_apr_24	0	0	0	0	M	0	0	0	0	416.151	282.49	0	1	53.6	71
oct_23_apr_24	0	0	0	0	F	1	0	0	0	30.2558	25.7611	0	0		80
oct_23_apr_24	0	0	0	0	M	0	0	0	0	91.1089	45.9706	0	0	153.2	62
oct_23_apr_24	0	0	0	0	F	0	0	0	0	248.247	83.8639	0	0	60.1	54
oct_23_apr_24	0	0	0	0	F	0	0	0	0	126.672	32.6719	0	0	72.6	84
oct_23_apr_24	0	0	0	0	M	0	0	0	0	143.918	113.303	0	0	74.1	66
oct_23_apr_24	0	0	0	0	F	1	1	0	0	189.552	14.5556	0	0	52.2	90
oct_23_apr_24	0	0	0	0	M	0	0	0	0	101.244	47.2019	0	0	98.6	62
oct_23_apr_24	0	0	0	0	F	0	0	0	0	264.382	0.148333	0	0	69.4	73
oct_23_apr_24	0	0	0	0	M	0	0	0	0	94.8011	75.4533	0	0	97.3	23
oct_23_apr_24	0	0	0	0	M	0	0	0	0	651.287	137.918	0	1	115.21	25
oct_23_apr_24	0	0	0	0	M	0	0	0	0	28.3717	26.6986	0	0	120.5	53
oct_23_apr_24	0	0	0	1	F	1	1	0	0	83.4278	79.7886	81.1833	1	60.1	82
oct_23_apr_24	0	0	0	0	M	0	0	0	0	81.2689	74.5447	2.13333	0	108.9	60
oct_23_apr_24	0	0	0	0	F	0	0	0	0	167.558	114.909	0	1	99.4	65
oct_23_apr_24	0	0	0	0	M	0	0	0	0	31.9358	27.1017	6.01667	0	97.4	68
oct_23_apr_24	0	0	0	0	M	0	0	0	0	27.1897	21.7594	0	1	102	75
oct_23_apr_24	0	0	0	0	F	1	1	0	0	291.155	89.3622	0	1	226.4	63
oct_23_apr_24	0	0	0	1	M	1	1	0	0	376.063	299.552	210.8	1	91.2	70
oct_23_apr_24	0	0	0	1	M	0	0	0	0	191.292	77.8047	22.8333	0	77.5	73
oct_23_apr_24	0	0	0	0	F	1	0	0	0	115.81	19.8883	0	0	74.2	53
oct_23_apr_24	0	0	0	0	M	0	0	0	0	174.426	168.644	6.01667	0	83.4	74
oct_23_apr_24	0	0	0	0	F	0	0	0	0	195.816	52.8311	0	0	97.4	60
oct_23_apr_24	0	0	0	0	M	0	0	0	0	101.407	59.4128	0	0	93.2	22
oct_23_apr_24	0	0	0	1	M	1	0	0	0	228.48	187.073	159.283	1	97.3	62
oct_23_apr_24	0	0	0	0	F	0	0	0	0	29.4472	25.5772	0	0	104.8	59
oct_23_apr_24	0	0	0	0	M	1	1	0	0	770.126	389.125	379.5	1	70.3	65
oct_23_apr_24	0	0	0	0	F	0	0	0	0	91.6189	65.0844	0	0	73	72
oct_23_apr_24	0	0	0	0	M	0	0	0	0	117.42	111.814	0	1	105.3	43
oct_23_apr_24	0	0	0	0	F	1	1	0	0	50.6011	44.8728	0	0	55.1	77
oct_23_apr_24	0	0	0	0	F	1	1	0	0	16.8081	16.8081	0	0		90
oct_23_apr_24	0	0	0	0	F	0	0	0	0	186.826	61.1567	0	0	55.7	80
oct_23_apr_24	0	0	0	0	M	0	0	0	0	178.321	79.1067	0	1	78.7	79
oct_23_apr_24	0	0	0	0	M	0	0	0	0	434.172	40.3806	0	0	115	82
oct_23_apr_24	0	0	0	0	M	0	0	0	0	70.7361	66.0597	0	0	67	43
oct_23_apr_24	0	0	0	0	F	0	0	0	0	149.751	126.059	0	0	79.3	77
oct_23_apr_24	0	0	0	0	F	1	1	0	0	5.92167	2.11167	5.48333	0	81.3	71
oct_23_apr_24	0	0	0	0	M	1	1	0	0	101.764	33.1639	0	1	115	64
oct_23_apr_24	0	0	0	0	F	1	0	0	0	140.805	95.7822	0	1	41.7	90
oct_23_apr_24	0	0	0	0	M	1	1	0	0	147.822	139.833	0	1	61.23	60
oct_23_apr_24	0	0	0	0	F	0	0	0	0	29.6969	3.00528	0	0	82.1	71
oct_23_apr_24	0	0	0	0	F	1	1	0	0	144.989	29.7783	0	1	92.8	70
oct_23_apr_24	0	0	0	0	F	0	0	0	0	85.3461	20.77	0	0	72.57	59
oct_23_apr_24	0	0	0	0	M	0	0	0	0	102.282	95.3419	6.01667	0	109.5	76
oct_23_apr_24	0	0	0	1	M	0	0	0	0	433.116	87.6208	13.1667	1	87.1	75
oct_23_apr_24	0	0	0	0	F	0	0	0	0	206.269	14.1258	0	0	68.2	76
oct_23_apr_24	0	0	0	0	F	0	0	0	0	122.588	41.9742	0	0	92.5	47
oct_23_apr_24	0	0	0	1	M	1	1	0	0	21.7944	18.1064	22.5667	1	87.5	68
oct_23_apr_24	0	0	0	1	F	0	0	0	0	42.5006	35.9633	36.5333	1	64.1	57
oct_23_apr_24	0	0	0	0	F	0	0	0	0	355.511	57.2736	7.83333	0	121.7	81
oct_23_apr_24	0	0	0	0	F	1	0	0	0	121.821	5.00917	0	0		63
oct_23_apr_24	0	0	0	0	M	0	0	0	0	75.7428	62.9339	0	0	88.3	87
oct_23_apr_24	0	0	0	0	M	0	0	0	0	246.697	46.3317	0	0	56.9	85
oct_23_apr_24	0	0	0	0	M	0	0	0	0	459.105	32.6783	0	0	84.3	90
oct_23_apr_24	0	0	0	0	M	0	0	0	0	34.2842	28.8442	0	0	102.9	76
oct_23_apr_24	0	0	0	0	M	0	0	0	0	28.8372	25.3269	0	0	76.5	87
oct_23_apr_24	0	0	0	0	M	0	0	0	0	33.0633	28.5992	0	0	83.8	90
oct_23_apr_24	0	0	0	0	M	1	0	0	0	32.8831	3.72667	0	0		60
oct_23_apr_24	0	0	0	1	M	1	0	0	0	379.524	258.492	46.6333	0	78.6	76
oct_23_apr_24	0	0	0	1	M	1	1	0	0	553.986	351.522	228.817	1	100.9	84
oct_23_apr_24	0	0	0	1	F	1	1	0	0	27.4253	24.415	29.25	1	66	58
oct_23_apr_24	0	0	0	0	F	0	0	0	0	226.329	75.3981	0	0	41.9	80
oct_23_apr_24	0	0	0	0	M	0	0	0	0	121.307	48.0614	0	1	84.8	67
oct_23_apr_24	0	0	0	0	M	0	0	0	0	338.433	218.107	0	1	97.3	75
oct_23_apr_24	0	0	0	0	M	0	0	0	0	148.579	34.5747	0	0	61.5	75
oct_23_apr_24	0	0	0	0	F	0	0	0	0	10.4967	2.13083	0	0	83.6	31
oct_23_apr_24	0	0	0	1	M	0	0	0	0	252.709	243.076	18.7667	1	79.6	77
oct_23_apr_24	0	0	0	0	F	0	0	0	0	174.486	145.128	0	1	63.9	90
oct_23_apr_24	0	0	0	0	M	0	0	0	0	95.3469	66.3886	0	0	95	34
oct_23_apr_24	0	0	0	0	M	1	1	0	0	4.295	1.85667	4.11667	0		76
oct_23_apr_24	0	0	0	0	M	0	0	0	0	453.514	69.4481	0	0	104.6	72
oct_23_apr_24	0	0	0	1	F	0	0	0	0	104.643	27.1661	21.0167	0	70.9	46
oct_23_apr_24	0	0	0	0	M	0	0	0	0	33.1342	25.6153	0	0	114.7	68
oct_23_apr_24	0	0	0	0	F	0	0	0	0	93.7733	41.1258	0	0	67.7	81
oct_23_apr_24	0	0	0	0	F	0	0	0	0	115.803	80.2678	0	0	71	63
oct_23_apr_24	0	0	0	0	F	0	0	0	0	488.214	75.4567	0	0	65.6	90
oct_23_apr_24	0	0	0	0	F	0	0	0	0	191.231	7.22417	0	0	73.03	73
oct_23_apr_24	0	0	0	0	M	0	0	0	0	81.8808	54.7164	0	0	72.57	49
oct_23_apr_24	0	0	0	0	M	1	1	0	0	56.885	49.2289	0	1	76.9	68
oct_23_apr_24	0	0	0	0	F	1	1	0	0	1825.34	97.1375	82.0833	1	41	73
oct_23_apr_24	0	0	0	1	M	0	0	0	0	361.088	355.725	144	1	73.7	53
oct_23_apr_24	0	0	0	0	M	0	0	0	0	104.563	98.1692	1.25	0	91.2	62
oct_23_apr_24	0	0	0	0	M	1	1	0	0	429.377	199.376	1.66667	1	70.2	83
oct_23_apr_24	0	0	0	0	F	0	0	0	0	144.679	24.3344	0	0	52.4	90
oct_23_apr_24	0	0	0	0	M	0	0	0	0	101.882	90.4214	0	0	73.3	73
oct_23_apr_24	0	0	0	1	F	1	1	0	0	25.755	22.0778	31.7667	0	80.7	74
oct_23_apr_24	0	0	0	0	M	0	0	0	0	908.921	906.746	894.25	1	156	63
oct_23_apr_24	0	0	0	1	M	0	0	0	0	141.213	94.2322	57.7	1	87.3	62
oct_23_apr_24	0	0	0	0	M	1	1	0	0	10.0842	10.0842	0	0		68
oct_23_apr_24	0	0	0	1	F	1	1	0	0	141.323	22.1547	18.6667	0	61.7	90
oct_23_apr_24	0	0	0	0	M	0	0	0	0	735.3	213.958	117.75	0	135.7	75
oct_23_apr_24	0	0	0	1	M	1	0	0	0	373.303	339.352	286.017	1	94.9	74
oct_23_apr_24	0	0	0	0	M	0	0	0	0	146.048	46.9969	0	0	88	72
oct_23_apr_24	0	0	0	0	F	1	0	0	0	27.7686	4.10806	0	0		74
oct_23_apr_24	0	0	0	1	F	1	1	0	0	263.645	39.915	40.4833	1	52.1	63
oct_23_apr_24	0	0	0	0	F	0	0	0	0	69.5072	21.5031	0	0	63.5	48
oct_23_apr_24	0	0	0	0	M	0	0	0	0	121.842	30.6369	0	0	121.4	88
oct_23_apr_24	0	0	0	0	F	0	0	0	0	33.0522	24.6478	0	1	61.75	69
oct_23_apr_24	0	0	0	0	F	1	1	0	0	217.104	34.0269	0	0	53.6	66
oct_23_apr_24	0	0	0	0	F	0	0	0	0	77.4683	17.3211	0	0	155.13	24
oct_23_apr_24	0	0	0	0	F	0	0	0	0	45.7347	39.8644	0	0	72.2	86
oct_23_apr_24	0	0	0	0	F	0	0	0	0	47.2853	10.8528	0	0	74.4	51
oct_23_apr_24	0	0	0	0	F	0	0	0	0	219.12	24.2731	0	0	58.97	76
oct_23_apr_24	0	0	0	0	M	0	0	0	0	317.533	30.7272	0	0	76.3	67
oct_23_apr_24	0	0	0	0	F	1	0	0	0	67.2786	58.495	0	1	108.7	78
oct_23_apr_24	0	0	0	0	M	0	0	0	0	215.445	17.4206	0	0	97.9	73
oct_23_apr_24	0	0	0	1	F	0	0	0	0	125.693	119.688	16.6667	0	67.35	67
oct_23_apr_24	0	0	0	0	M	0	0	0	0	87.1003	16.2825	10.95	0	95.4	72
oct_23_apr_24	0	0	0	1	F	0	0	0	0	298.892	220.942	115.767	0	101.1	80
oct_23_apr_24	0	0	0	0	F	0	0	0	0	195.856	98.6767	0	0	121.7	70
oct_23_apr_24	0	0	0	0	M	1	0	0	0	133.607	3.70611	0	0	45.1	70
oct_23_apr_24	0	0	0	0	M	0	0	0	0	128.699	120.779	4.66667	0	100.9	72
oct_23_apr_24	0	0	0	0	M	1	0	0	0	99.2517	63.9247	0	1	59.6	72
oct_23_apr_24	0	0	0	0	M	0	0	0	0	164.778	46.9292	0	0	166	75
oct_23_apr_24	0	0	0	0	M	1	1	0	0	324.969	28.0125	0	1	90	55
oct_23_apr_24	0	0	0	0	F	1	1	0	0	55.1086	47.7756	8.01667	0	24.8	40
oct_23_apr_24	0	0	0	0	M	0	0	0	0	434.515	20.0447	0	0	51.2	90
oct_23_apr_24	0	0	0	1	M	0	0	0	0	647.251	158.273	91.1667	1	83.3	61
oct_23_apr_24	0	0	0	0	F	0	0	0	0	62.4728	38.0881	0	0	99.1	60
oct_23_apr_24	0	0	0	0	M	0	0	0	0	244.987	32.015	0	0	57.5	56
oct_23_apr_24	0	0	0	0	F	0	0	0	0	367.474	110.659	0	1	87	65
oct_23_apr_24	0	0	0	0	M	1	0	0	0	522.134	18.4756	0	0	83.2	87
oct_23_apr_24	0	0	0	0	M	0	0	0	0	55.5844	49.8731	0	0	134.5	50
oct_23_apr_24	0	0	0	0	M	0	0	0	0	156.356	8.70194	0	0	109.1	47
oct_23_apr_24	0	0	0	0	M	0	0	0	0	415.561	62.2003	0	1	75.8	74
oct_23_apr_24	0	0	0	0	F	0	0	0	0	777.625	374.861	204.15	1	79.5	74
oct_23_apr_24	0	0	0	0	F	0	0	0	0	127.34	122.4	6.01667	0	58.25	68
oct_23_apr_24	0	0	0	0	M	0	0	0	0	245.615	215.466	6.85	0	117.8	71
oct_23_apr_24	0	0	0	0	M	0	0	0	0	191.771	112.412	0	0	82.3	70
oct_23_apr_24	0	0	0	0	F	1	0	0	0	2.70028	0.958056	0	0		66
oct_23_apr_24	0	0	0	0	F	0	0	0	0	90.3364	86.185	0	0	63.4	20
oct_23_apr_24	0	0	0	1	M	0	0	0	0	104.978	101.89	37.9833	0	79.7	63
oct_23_apr_24	0	0	0	0	M	0	0	0	0	24.0142	20.96	0	0	74.8	22
oct_23_apr_24	0	0	0	1	M	1	1	0	0	431.403	348.532	349.267	1	85.8	79
oct_23_apr_24	0	0	0	0	F	0	0	0	0	170.655	35.0367	0	0	67.3	54
oct_23_apr_24	0	0	0	0	F	0	0	0	0	114.53	34.3953	0	0	59.8	76
oct_23_apr_24	0	0	0	0	F	0	0	0	0	389.232	48.3556	0	0	112.2	76
oct_23_apr_24	0	0	0	1	F	1	0	0	0	122.829	113.482	115.05	1	74.4	73
oct_23_apr_24	0	0	0	1	M	1	1	0	0	57.4311	51.8908	50.4167	1	47.63	75
oct_23_apr_24	0	0	0	0	M	0	0	0	0	101.891	76.5572	0	0	68.5	90
oct_23_apr_24	0	0	0	1	M	0	0	0	0	241.895	169.225	109.55	1	150.3	74
oct_23_apr_24	0	0	0	0	M	1	0	0	0	36.6461	24.9756	0	1	62.9	81
oct_23_apr_24	0	0	0	0	M	1	0	0	0	75.6806	8.68361	0	0	69.8	83
oct_23_apr_24	0	0	0	0	F	0	0	0	0	127.114	29.1392	0	0	76.7	67
oct_23_apr_24	0	0	0	0	F	0	0	0	0	143.194	38.5164	0	0	74.1	72
oct_23_apr_24	0	0	0	0	F	0	0	0	0	29.3617	22.3264	0	0	53.2	78
oct_23_apr_24	0	0	0	1	F	0	0	0	0	315.173	203.653	124.45	1	146.1	55
oct_23_apr_24	0	0	0	0	F	0	0	0	0	234.969	33.3028	0	1	102.5	70
oct_23_apr_24	0	0	0	0	M	0	0	0	0	440.954	401.256	0	1	95.2	84
oct_23_apr_24	0	0	0	0	F	1	1	0	0	58.1592	53.6486	0	0	93	72
oct_23_apr_24	0	0	0	1	F	0	0	0	0	103.952	97.4222	14.25	0	74.9	72
oct_23_apr_24	0	0	0	0	F	0	0	0	0	214.794	165.424	0	1	73.8	76
oct_23_apr_24	0	0	0	0	M	0	0	0	0	125.045	77.3486	0.5	0	89.5	59
oct_23_apr_24	0	0	0	0	M	0	0	0	0	186.741	0.00777778	0	0	107.2	87
oct_23_apr_24	0	0	0	0	F	0	0	0	0	44.8483	17.2144	0	0	74.6	90
oct_23_apr_24	0	0	0	1	F	0	0	0	0	119.327	83.0436	40.5667	0	81	59
oct_23_apr_24	0	0	0	1	F	0	0	0	0	376.401	346.455	319.25	1	85.7	77
oct_23_apr_24	0	0	0	0	M	0	0	0	0	152.828	145.459	7.48333	1	69.6	58
oct_23_apr_24	0	0	0	0	M	0	0	0	0	48.2772	23.6808	0	0	69.5	54
oct_23_apr_24	0	0	0	0	F	1	1	0	0	26.1981	20.5317	0	0	39.92	88
oct_23_apr_24	0	0	0	0	F	0	0	0	0	44.1203	37.1797	0	0	90.1	63
oct_23_apr_24	0	0	0	0	M	0	0	0	0	76.3625	49.6236	0	0	92.7	61
oct_23_apr_24	0	0	0	0	F	1	0	0	0	315.013	6.35167	0	0	57.6	84
oct_23_apr_24	0	0	0	0	F	1	0	0	0	86.2339	0.721389	0	0		88
oct_23_apr_24	0	0	0	0	M	0	0	0	0	53.8453	27.5378	0	0	108.6	54
oct_23_apr_24	0	0	0	0	F	0	0	0	0	52.5194	42.4339	0	0	73	69
oct_23_apr_24	0	0	0	0	M	0	0	0	0	101.582	25.3308	0	0	90.7	79
oct_23_apr_24	0	0	0	0	M	0	0	0	0	361.268	70.3017	0	0	72	75
oct_23_apr_24	0	0	0	0	M	0	0	0	0	133.842	96.4867	1.88333	0	110.3	70
oct_23_apr_24	0	0	0	0	M	0	0	0	0	52.9689	25.715	0	0	98.7	57
oct_23_apr_24	0	0	0	1	M	1	1	0	0	45.7953	42.5367	45.4667	1	105.8	89
oct_23_apr_24	0	0	0	1	M	1	1	0	0	195.83	193.108	175.217	0	80.2	69
oct_23_apr_24	0	0	0	0	M	0	0	0	0	31.4056	25.4247	0	0	78.4	69
oct_23_apr_24	0	0	0	0	M	0	0	0	0	31.1711	20.2239	0	0	150	53
oct_23_apr_24	0	0	0	0	M	0	0	0	0	253.931	32.1383	0	0	74.2	73
oct_23_apr_24	0	0	0	0	M	0	0	0	0	29.4522	24.9033	0	0	64.8	56
oct_23_apr_24	0	0	0	0	M	0	0	0	0	28.1064	24.2275	5	0	96.9	66
oct_23_apr_24	0	0	0	0	M	0	0	0	0	26.5992	19.2458	0	0	75.8	88
oct_23_apr_24	0	0	0	0	F	0	0	0	0	48.1858	46.3969	0	0	83	58
oct_23_apr_24	0	0	0	0	F	0	0	0	0	69.6917	67.0356	0	0	70	30
oct_23_apr_24	0	0	0	0	F	0	0	0	0	312.181	43.7144	0.5	0	57	78
oct_23_apr_24	0	0	0	0	M	0	0	0	0	119.388	37.4497	0.5	0	57.2	57
oct_23_apr_24	0	0	0	0	M	0	0	0	0	31.1	25.4558	0	0	74.1	66
oct_23_apr_24	0	0	0	1	M	0	0	0	0	12.2344	8.97167	12.3333	0	76.3	22
oct_23_apr_24	0	0	0	0	M	0	0	0	0	106.294	95.6289	0	1	67.2	90
oct_23_apr_24	0	0	0	0	F	1	0	0	0	249.481	75.1522	0	1	67.3	83
oct_23_apr_24	0	0	0	0	M	0	0	0	0	265.451	119.47	6.01667	0	102.4	69
oct_23_apr_24	0	0	0	0	F	1	1	0	0	213.89	111.387	0	1	34.3	68
oct_23_apr_24	0	0	0	0	F	0	0	0	0	173.971	41.2686	0	0	72.5	48
oct_23_apr_24	0	0	0	0	F	0	0	0	0	72.4025	1.07167	0	0	127.5	44
oct_23_apr_24	0	0	0	0	F	0	0	0	0	276.238	70.1886	0	0	67.2	81
oct_23_apr_24	0	0	0	0	F	0	0	0	0	56.7119	40.5	0	1	66.4	87
oct_23_apr_24	0	0	0	0	M	1	1	0	0	13.1997	13.1997	0	0		69
oct_23_apr_24	0	0	0	0	M	0	0	0	0	252.199	96.8075	6.18333	0	132.4	78
oct_23_apr_24	0	0	0	0	M	0	0	0	0	52.8217	47.1789	0	0	96.9	54
oct_23_apr_24	0	0	0	0	M	0	0	0	0	48.4508	46.6044	0	0	102.2	54
oct_23_apr_24	0	0	0	0	M	0	0	0	0	14.5364	3.26972	0	0	67	55
oct_23_apr_24	0	0	0	0	M	0	0	0	0	44.5144	42.8897	0	0	102	57
oct_23_apr_24	0	0	0	0	M	0	0	0	0	60.9678	9.04472	0	0	76	77
oct_23_apr_24	0	0	0	0	F	0	0	0	0	146.866	20.6203	0	0	84.7	62
oct_23_apr_24	0	0	0	0	M	0	0	0	0	126.742	23.7172	0	0	83.4	81
oct_23_apr_24	0	0	0	0	M	0	0	0	0	102.689	30.7103	0	0	106.8	70
oct_23_apr_24	0	0	0	0	F	0	0	0	0	100.373	47.3031	0	0	62.1	76
oct_23_apr_24	0	0	0	0	M	1	0	0	0	385.004	23.6672	0	0	70.2	66
oct_23_apr_24	0	0	0	0	M	0	0	0	0	256.802	83.9711	0	0	81.1	34
oct_23_apr_24	0	0	0	0	M	0	0	0	0	50.0689	24.5086	0	0	86.2	62
oct_23_apr_24	0	0	0	0	M	1	1	0	0	373.809	171.367	0	1	79.6	87
oct_23_apr_24	0	0	0	0	M	0	0	0	0	111.969	108.127	0	0	106.7	49
oct_23_apr_24	0	0	0	0	M	1	1	0	0	120.026	108.857	0	1	68.2	76
oct_23_apr_24	0	0	0	0	M	0	0	0	0	10.7461	8.45944	8.7	0	90.7	43
oct_23_apr_24	0	0	0	0	M	0	0	0	0	82.3608	77.8378	0	1	131.8	56
oct_23_apr_24	0	0	0	0	M	0	0	0	0	404.678	1.52917	0	0	75.1	60
oct_23_apr_24	0	0	0	0	M	0	0	0	0	436.166	34.1558	0	0	80	79
oct_23_apr_24	0	0	0	0	M	1	0	0	0	687.879	309.789	0	1	57.6	72
oct_23_apr_24	0	0	0	0	M	0	0	0	0	32.2472	27.8978	0	0	77.4	68
oct_23_apr_24	0	0	0	0	F	1	1	0	0	3.58389	3.58389	0	0		68
oct_23_apr_24	0	0	0	1	M	0	0	0	0	121.059	37.5217	13.1167	0	113.3	59
oct_23_apr_24	0	0	0	0	M	0	0	0	0	118.735	85.9803	0	0	94.2	34
oct_23_apr_24	0	0	0	0	F	0	0	0	0	80.7631	73.3214	1.88333	1	62.4	60
oct_23_apr_24	0	0	0	0	M	0	0	0	0	101.884	43.7733	0	0	64.2	81
oct_23_apr_24	0	0	0	0	F	0	0	0	0	123.454	74.1533	0	1	91.17	48
oct_23_apr_24	0	0	0	0	F	0	0	0	0	26.7322	21.9458	0	0	83.4	84
oct_23_apr_24	0	0	0	0	F	0	0	0	0	458.245	89.81	0	0	75.8	88
oct_23_apr_24	0	0	0	0	F	0	0	0	0	95.8303	5.20917	0	0	61.9	79
oct_23_apr_24	0	0	0	1	M	0	0	0	0	78.895	73.2958	72.5167	1	78.1	74
oct_23_apr_24	0	0	0	0	F	0	0	0	0	45.4764	40.5347	0	0	84.7	69
oct_23_apr_24	0	0	0	1	M	0	0	0	0	45.3847	34.6181	34.0833	1	90.2	77
oct_23_apr_24	0	0	0	0	M	1	1	0	0	96.3403	90.4906	0	0	62.5	85
oct_23_apr_24	0	0	0	0	M	0	0	0	0	103.775	13.8072	0	0	111.2	67
oct_23_apr_24	0	0	0	0	F	0	0	0	0	247.378	242.546	0	0	67.6	73
oct_23_apr_24	0	0	0	0	M	0	0	0	0	226.625	42.7681	0	0	87.1	52
oct_23_apr_24	0	0	0	0	M	0	0	0	0	34.1328	25.4806	0	0	113.9	66
oct_23_apr_24	0	0	0	0	M	0	0	0	0	174.399	1.30194	0	0	57.7	77
oct_23_apr_24	0	0	0	0	M	0	0	0	0	147.536	10.44	0	0	92.4	77
oct_23_apr_24	0	0	0	0	M	0	0	0	0	292.93	140.138	0	1	135.7	40
oct_23_apr_24	0	0	0	0	F	0	0	0	0	862.402	152.529	0	0	65.8	79
oct_23_apr_24	0	0	0	0	M	0	0	0	0	458.691	145.623	1.6	0	127.3	73
oct_23_apr_24	0	0	0	0	F	0	0	0	0	23.925	8.01306	0	0	35.2	26
oct_23_apr_24	0	0	0	0	M	0	0	0	0	103.936	55.5575	0	1	170	90
oct_23_apr_24	0	0	0	0	M	1	1	0	0	48.4567	30.7881	0	0	51	88
oct_23_apr_24	0	0	0	0	M	0	0	0	0	60.9578	57.8544	0	0	94.3	60
oct_23_apr_24	0	0	0	0	M	0	0	0	0	10.2519	2.44222	0	0	85.1	65
oct_23_apr_24	0	0	0	1	F	0	0	0	0	298.807	104.389	49.8333	1	182.8	57
oct_23_apr_24	0	0	0	0	M	1	1	0	0	81.9706	75.5369	0	0	43.54	89
oct_23_apr_24	0	0	0	0	M	1	1	0	0	18.035	18.035	0	0		88
oct_23_apr_24	0	0	0	0	F	1	1	0	0	621.34	328.781	5.9	1	37.9	85
oct_23_apr_24	0	0	0	0	M	0	0	0	0	89.0225	85.8639	0	0	85	22
oct_23_apr_24	0	0	0	0	M	1	0	0	0	108.718	21.7919	0	0	68	75
oct_23_apr_24	0	0	0	1	F	0	0	0	0	404.122	270.754	43.4667	1	60.5	45
oct_23_apr_24	0	0	0	0	M	0	0	0	0	187.521	146.472	0	1	114.1	61
oct_23_apr_24	0	0	0	0	M	0	0	0	0	33.3019	24.0019	0	0	87.7	77
oct_23_apr_24	0	0	0	0	M	0	0	0	0	30.4697	20.8972	0	0	85.1	86
oct_23_apr_24	0	0	0	0	M	0	0	0	0	503.99	68.2808	0	0	57.8	79
oct_23_apr_24	0	0	0	0	M	0	0	0	0	141.589	11.6517	0	0	81	73
oct_23_apr_24	0	0	0	0	M	0	0	0	0	91.2372	11.9733	0	0	136	53
oct_23_apr_24	0	0	0	1	M	0	0	0	0	384.991	284.237	47.1167	1	93.86	67
oct_23_apr_24	0	0	0	0	F	1	1	0	0	769.509	646.155	626.95	1	44	78
oct_23_apr_24	0	0	0	0	M	0	0	0	0	52.5569	29.9003	0	0	124.3	48
oct_23_apr_24	0	0	0	0	M	0	0	0	0	74.2142	26.9464	0	0	96	45
oct_23_apr_24	0	0	0	0	M	0	0	0	0	128.453	121.239	1.75	1	101.1	77
oct_23_apr_24	0	0	0	0	M	0	0	0	0	477.035	244.886	0	0	85.7	57
oct_23_apr_24	0	0	0	0	M	0	0	0	0	382.145	20.2764	0	0	62.8	29
oct_23_apr_24	0	0	0	0	F	0	0	0	0	210.232	60.1036	4.63333	0	54.7	63
oct_23_apr_24	0	0	0	0	F	0	0	0	0	36.7275	35.2725	0	0	78.8	61
oct_23_apr_24	0	0	0	0	F	0	0	0	0	54.2822	52.8761	0	0	106.1	77
oct_23_apr_24	0	0	0	0	F	0	0	0	0	154.859	147.106	3.3	1	74.4	65
oct_23_apr_24	0	0	0	0	F	0	0	0	0	71.8981	31.0622	0	0	68.4	77
oct_23_apr_24	0	0	0	0	M	0	0	0	0	100.352	95.1819	0	0	60	46
oct_23_apr_24	0	0	0	0	F	0	0	0	0	822.385	99.5053	0	0	90.8	76
oct_23_apr_24	0	0	0	1	F	1	1	0	0	46.0828	30.9383	31.1167	1	81	84
oct_23_apr_24	0	0	0	0	M	0	0	0	0	47.0778	26.2781	0	0	100.9	69
oct_23_apr_24	0	0	0	0	M	0	0	0	0	69.6089	65.6831	0	0	129.3	62
oct_23_apr_24	0	0	0	0	M	0	0	0	0	267.53	40.2408	0	0	79.9	86
oct_23_apr_24	0	0	0	0	M	0	0	0	0	30.8708	29.2294	0	0	78.6	64
oct_23_apr_24	0	0	0	0	F	0	0	0	0	8.91778	3.69944	6.25	0	86.4	69
oct_23_apr_24	0	0	0	1	M	1	1	0	0	361.056	142.046	135.8	1	110.3	66
oct_23_apr_24	0	0	0	0	F	0	0	0	0	188.698	35.1622	0	0	60.5	64
oct_23_apr_24	0	0	0	0	M	0	0	0	0	48.4511	45.4478	0	1	152.3	66
oct_23_apr_24	0	0	0	0	F	0	0	0	0	60.9667	36.3325	0	0	55.2	80
oct_23_apr_24	0	0	0	0	M	0	0	0	0	21.3717	13.6125	0	0	80.1	72
oct_23_apr_24	0	0	0	0	F	0	0	0	0	125.468	125.468	0	0	70.1	47
oct_23_apr_24	0	0	0	0	M	0	0	0	0	112.785	109.868	0	1	94.4	54
oct_23_apr_24	0	0	0	0	M	0	0	0	0	53.6347	49.5519	0	0	88.6	57
oct_23_apr_24	0	0	0	0	F	0	0	0	0	29.4856	25.7808	0	0	79.7	76
oct_23_apr_24	0	0	0	0	M	0	0	0	0	27.8956	18.0675	0	0	63.9	78
oct_23_apr_24	0	0	0	0	M	0	0	0	0	411.539	24.0217	0	0	109.3	87
oct_23_apr_24	0	0	0	0	M	0	0	0	0	141.345	95.7317	0	0	111.6	44
oct_23_apr_24	0	0	0	0	M	0	0	0	0	91.4894	1.83056	0	0	103.1	52
oct_23_apr_24	0	0	0	0	M	0	0	0	0	137.856	60.1286	0	0	94.7	70
oct_23_apr_24	0	0	0	0	F	0	0	0	0	28.5333	17.3397	0	0	90.1	74
oct_23_apr_24	0	0	0	0	F	1	0	0	0	221.783	22.1767	0	0	74.6	75
oct_23_apr_24	0	0	0	0	F	1	1	0	0	30.6581	22.2742	0	0	52	72
oct_23_apr_24	0	0	0	0	M	0	0	0	0	47.2842	42.9539	0	0	87.7	77
oct_23_apr_24	0	0	0	0	F	0	0	0	0	40.68	38.9997	0	0	37.8	77
oct_23_apr_24	0	0	0	0	F	0	0	0	0	241.495	18.5436	0	0	60.7	90
oct_23_apr_24	0	0	0	0	M	0	0	0	0	234.853	117.779	6.01667	1	85.28	76
oct_23_apr_24	0	0	0	0	M	0	0	0	0	284.253	112.718	0	0	76.9	78
oct_23_apr_24	0	0	0	0	F	0	0	0	0	67.9833	19.2636	0	0	65.32	89
oct_23_apr_24	0	0	0	0	M	0	0	0	0	111.403	30.1031	0	0	204.7	65
oct_23_apr_24	0	0	0	0	M	0	0	0	0	103.348	45.6164	0	1	80	90
oct_23_apr_24	0	0	0	1	F	0	0	0	0	216.27	141.598	117.25	1	145	35
oct_23_apr_24	0	0	0	0	F	0	0	0	0	103.317	19.6114	0	0	53.1	49
oct_23_apr_24	0	0	0	0	F	0	0	0	0	151.842	25.3956	0	0	114.6	60
oct_23_apr_24	0	0	0	0	F	0	0	0	0	51.9828	26.1908	0	0	92.2	74
oct_23_apr_24	0	0	0	1	F	1	0	0	0	388.206	168.249	108.067	0	163.4	57
oct_23_apr_24	0	0	0	1	F	0	0	0	0	350.498	104.31	51.4667	1	85.73	87
oct_23_apr_24	0	0	0	0	M	1	1	0	0	7.61639	3.3175	0	0	116.3	72
oct_23_apr_24	0	0	0	0	M	1	0	0	0	228.954	98.4947	3.6	0	68.8	70
oct_23_apr_24	0	0	0	0	M	0	0	0	0	93.0958	23.0186	0	0	70	86
oct_23_apr_24	0	0	0	1	F	0	0	0	0	471.842	323.388	148.75	1	77.6	44
oct_23_apr_24	0	0	0	0	M	0	0	0	0	232.924	51.9694	0	0	125.4	64
oct_23_apr_24	0	0	0	0	M	0	0	0	0	52.6425	26.4714	0	0	91.8	56
oct_23_apr_24	0	0	0	1	M	1	1	0	0	123.232	38.7636	25.4333	1	108.7	64
oct_23_apr_24	0	0	0	1	M	0	0	0	0	247.112	190.405	136.717	1	100.4	90
oct_23_apr_24	0	0	0	0	M	0	0	0	0	113.855	64.9181	0	0	89.9	33
oct_23_apr_24	0	0	0	0	F	0	0	0	0	184.357	75.7836	0	0	78.3	63
oct_23_apr_24	0	0	0	0	M	0	0	0	0	55.4067	53.6342	0	0	128.1	37
oct_23_apr_24	0	0	0	0	F	0	0	0	0	31.1192	5.90444	0	0	65	87
oct_23_apr_24	0	0	0	0	F	1	1	0	0	14.1289	0.568333	0	0	115.2	48
oct_23_apr_24	0	0	0	0	F	0	0	0	0	27.7172	1.99861	0	0	78	28
oct_23_apr_24	0	0	0	0	M	0	0	0	0	261.421	59.5961	0	0	53.1	81
oct_23_apr_24	0	0	0	1	F	0	0	0	0	72.4744	38.5881	14	0	63.3	67
oct_23_apr_24	0	0	0	1	M	0	0	0	0	204.452	26.4028	16.2833	0	80.1	77
oct_23_apr_24	0	0	0	0	F	0	0	0	0	381.918	24.8994	0	0	48.5	86
oct_23_apr_24	0	0	0	1	F	0	0	0	0	191.528	110.469	92.1833	0	92	39
oct_23_apr_24	0	0	0	0	M	0	0	0	0	167.707	40.1058	0	1	63.4	74
oct_23_apr_24	0	0	0	0	M	0	0	0	0	17.6972	0.713056	0	0	77.6	21
oct_23_apr_24	0	0	0	0	M	0	0	0	0	106.992	95.53	0	0	125.3	48
oct_23_apr_24	0	0	0	0	F	0	0	0	0	74.7686	24.7019	0	0	109.5	70
oct_23_apr_24	0	0	0	0	F	0	0	0	0	93.1781	23.6086	0	0	75.5	81
oct_23_apr_24	0	0	0	1	F	0	0	0	0	176.168	49.2569	31.5833	1	74.2	90
oct_23_apr_24	0	0	0	0	M	0	0	0	0	65.8756	19.3192	0	0	68	75
oct_23_apr_24	0	0	0	0	F	0	0	0	0	49.5175	47.6119	0	0	107.5	59
oct_23_apr_24	0	0	0	0	M	0	0	0	0	72.5522	45.6203	0	0	171.8	71
oct_23_apr_24	0	0	0	0	F	0	0	0	0	144.862	51.6881	0	0	93.6	69
oct_23_apr_24	0	0	0	0	M	0	0	0	0	117.286	39.5981	0	0	117.9	59
oct_23_apr_24	0	0	0	0	F	0	0	0	0	60.2894	12.7067	0	0	61.4	56
oct_23_apr_24	0	0	0	0	F	0	0	0	0	20.9217	10.1978	8.51667	0	93.1	53
oct_22_apr_23	0	0	0	0	M	0	0	0	0	175.379	143.421	0	1	75.3	75
oct_22_apr_23	0	0	0	0	M	0	0	0	0	73.6575	16.9422	0	0	94.8	85
oct_22_apr_23	0	0	0	0	M	0	0	0	0	222.187	76.2194	0	0	105.4	65
oct_22_apr_23	0	0	0	0	F	0	0	0	0	80.6175	63.9111	9.26667	1	92	41
oct_22_apr_23	0	0	0	0	M	0	0	0	0	75.0897	22.1447	0	0	83.6	76
oct_22_apr_23	1	0	1	0	F	1	1	0	0	358.269	342.848	25.2667	1	98.9	77
oct_22_apr_23	0	0	0	0	F	0	0	0	0	104.42	90.8297	0	0	86.5	47
oct_22_apr_23	0	0	0	0	M	0	0	0	0	129.449	115.487	0	1	73.2	50
oct_22_apr_23	0	0	0	0	F	0	0	0	0	464.846	87.4547	0	1	96.8	69
oct_22_apr_23	1	0	1	0	F	0	0	0	0	174.625	168.115	17.1333	0	58	63
oct_22_apr_23	0	0	0	0	F	0	0	0	0	152.736	136.6	0	0	82.7	27
oct_22_apr_23	0	0	0	0	F	0	0	0	0	57.83	46.6533	0	0	70.5	49
oct_22_apr_23	0	0	0	0	F	0	0	0	0	172.391	160.239	0	0	71.8	61
oct_22_apr_23	1	0	1	0	M	0	0	0	0	179.728	167.827	19.25	1	128.6	70
oct_22_apr_23	0	0	0	0	M	0	0	0	0	347.152	49.4533	0	0	109	66
oct_22_apr_23	1	1	0	0	F	1	1	0	0	181.682	169.31	172.433	1	83.1	64
oct_22_apr_23	0	0	0	0	F	0	0	0	0	104.179	92.3939	0	0	88.2	58
oct_22_apr_23	0	0	0	0	M	0	0	0	0	176.023	113.711	0	0	61.9	72
oct_22_apr_23	1	1	0	0	F	0	0	0	0	110.273	110.273	109.967	0	90.6	79
oct_22_apr_23	1	0	1	0	F	0	0	0	0	185.881	103.976	22.1833	0	134.4	58
oct_22_apr_23	0	0	0	0	M	0	0	0	0	123.177	79.9906	0	0	120.4	48
oct_22_apr_23	0	0	0	0	M	0	0	0	0	144.898	144.898	0	0	75.1	25
oct_22_apr_23	0	0	0	0	F	0	0	0	0	121.064	111.63	0	0	115.8	71
oct_22_apr_23	1	0	1	0	F	0	0	0	0	499.708	489.545	413.1	1	55.4	73
oct_22_apr_23	0	0	0	0	M	0	0	0	0	73.0019	43.2672	0	0	52.3	62
oct_22_apr_23	0	0	0	0	F	0	0	0	0	38.28	38.28	0	0	54.4	75
oct_22_apr_23	0	0	0	0	F	0	0	0	0	153.657	100.701	0	0	83.7	57
oct_22_apr_23	0	0	0	0	F	0	0	0	0	431.997	211.483	0	0	96.6	65
oct_22_apr_23	0	0	0	0	F	0	0	0	0	119.849	50.3206	0	0	65.3	62
oct_22_apr_23	0	0	0	0	F	0	0	0	0	93.3178	72.9169	0	0	80.7	57
oct_22_apr_23	0	0	0	0	M	0	0	0	0	582.043	112.683	0	1	127.9	76
oct_22_apr_23	0	0	0	0	M	0	0	0	0	245.461	77.6467	0	0	70.3	76
oct_22_apr_23	0	0	0	0	F	0	0	0	0	205.082	186.335	0	0	156	40
oct_22_apr_23	0	0	0	0	M	0	0	0	0	100.461	49.4575	0	0	73.9	78
oct_22_apr_23	0	0	0	0	M	0	0	0	0	122.112	43.8017	0	0	80.3	30
oct_22_apr_23	0	0	0	0	M	0	0	0	0	101.663	25.7092	0	0	79.9	82
oct_22_apr_23	0	0	0	0	M	0	0	0	0	98.7722	76.8297	0	0	78.8	73
oct_22_apr_23	0	0	0	0	M	0	0	0	0	59.5806	44.3225	0	0	154.8	54
oct_22_apr_23	0	0	0	0	F	0	0	0	0	447.583	246.984	0	0	165.3	43
oct_22_apr_23	0	0	0	0	M	0	0	0	0	378.184	282.003	0	0	81.1	70
oct_22_apr_23	0	0	0	0	F	0	0	0	0	202.67	45.0453	0	0	141.5	46
oct_22_apr_23	0	0	0	0	M	0	0	0	0	163.35	163.35	0	0	62.9	67
oct_22_apr_23	0	0	0	0	M	0	0	0	0	148.861	142.587	0	0	57.3	90
oct_22_apr_23	1	1	0	0	M	1	0	0	0	227.241	218.119	112.55	1	42.6	87
oct_22_apr_23	0	0	0	0	F	0	0	0	0	36.2406	21.5539	0	0	83.8	26
oct_22_apr_23	0	0	0	0	F	0	0	0	0	72.1017	62.7144	10.7	0	85.7	58
oct_22_apr_23	0	0	0	0	F	0	0	0	0	185.898	61.9986	0	0	80	83
oct_22_apr_23	0	0	0	0	M	0	0	0	0	676.244	81.0942	0	0	82.9	66
oct_22_apr_23	0	0	0	0	F	0	0	0	0	125.962	125.962	0	0	83.1	53
oct_22_apr_23	0	0	0	0	M	0	0	0	0	82.6717	6.595	0	0	77.2	85
oct_22_apr_23	0	0	0	0	F	1	1	0	0	11.6125	2.38583	3.81667	0	42.4	88
oct_22_apr_23	0	0	0	0	F	0	0	0	0	27.9722	20.6983	0	0	68.04	70
oct_22_apr_23	0	0	0	0	M	1	1	0	0	24.8819	24.8819	0	0		90
oct_22_apr_23	0	0	0	0	M	0	0	0	0	27.8397	3.32389	0	0	94.6	63
oct_22_apr_23	0	0	0	0	M	0	0	0	0	48.7842	32.0906	0	0	89	72
oct_22_apr_23	0	0	0	0	F	0	0	0	0	517.617	153.551	0	0	78.3	78
oct_22_apr_23	0	0	0	0	F	0	0	0	0	92.1189	45.8322	0	0	82.1	53
oct_22_apr_23	0	0	0	0	M	0	0	0	0	209.971	137.196	0	0	112.6	75
oct_22_apr_23	1	0	1	0	F	1	1	0	0	169.884	152.373	69.5167	1	93.3	51
oct_22_apr_23	0	0	0	0	M	0	0	0	0	33.9928	15.0075	0	0	107.2	69
oct_22_apr_23	0	0	0	0	M	0	0	0	0	145.441	49.3506	0	0	94	37
oct_22_apr_23	0	0	0	0	F	0	0	0	0	31.775	19.2244	0	0	95.5	41
oct_22_apr_23	0	0	0	0	F	0	0	0	0	267.011	267.011	0	0	85.8	60
oct_22_apr_23	0	0	0	0	F	0	0	0	0	159.518	126.397	0	1	61.2	72
oct_22_apr_23	0	0	0	0	F	0	0	0	0	863.208	713.976	4	0	92	83
oct_22_apr_23	0	0	0	0	F	0	0	0	0	139.315	66.7281	0	0	146.7	52
oct_22_apr_23	1	0	1	0	M	0	0	0	0	460.687	164.993	115.983	1	56.4	49
oct_22_apr_23	0	0	0	0	F	0	0	0	0	335.939	75.5894	0	0	69.4	85
oct_22_apr_23	0	0	0	0	F	0	0	0	0	31.6847	25.7086	0	0	62	77
oct_22_apr_23	0	0	0	0	F	1	1	0	0	41.1942	25.9681	0	0	83.6	69
oct_22_apr_23	0	0	0	0	F	0	0	0	0	236.707	30.4758	0	0	66.9	83
oct_22_apr_23	0	0	0	0	F	0	0	0	0	23.5861	23.5861	0	0	55	89
oct_22_apr_23	0	0	0	0	M	1	0	0	0	139.54	134.966	0	0	74	89
oct_22_apr_23	1	0	1	0	F	0	0	0	0	427.283	315.513	41.4167	1	124.9	60
oct_22_apr_23	0	0	0	0	M	0	0	0	0	259.077	259.077	0	0	88.8	47
oct_22_apr_23	0	0	0	0	F	0	0	0	0	142.528	89.7753	0	0	54.4	80
oct_22_apr_23	1	0	1	0	F	1	1	0	0	189.644	139.531	139.883	1	88.7	64
oct_22_apr_23	0	0	0	0	F	0	0	0	0	109.604	94.6131	0	0	93.4	67
oct_22_apr_23	0	0	0	0	M	0	0	0	0	735.701	735.701	0	0	74.3	71
oct_22_apr_23	0	0	0	0	M	0	0	0	0	72.32	14.5275	0	0	82	76
oct_22_apr_23	0	0	0	0	F	0	0	0	0	186.65	186.65	0	0	87.3	77
oct_22_apr_23	0	0	0	0	M	0	0	0	0	272.803	102.289	0	0	68.4	65
oct_22_apr_23	0	0	0	0	F	0	0	0	0	108.007	99.5225	0	0	96.2	33
oct_22_apr_23	0	0	0	0	F	0	0	0	0	86.6164	71.5711	0	0	75.5	67
oct_22_apr_23	0	0	0	0	M	0	0	0	0	27.7303	22.6389	0	0	74.6	39
oct_22_apr_23	0	0	0	0	F	0	0	0	0	4111.15	386.598	0	1	105	73
oct_22_apr_23	0	0	0	0	M	0	0	0	0	1245.72	189.797	0	0	144.1	67
oct_22_apr_23	0	0	0	0	F	0	0	0	0	297.793	73.8556	0	1	63.8	75
oct_22_apr_23	0	0	0	0	F	0	0	0	0	2685.42	213.328	0	0	111.5	34
oct_22_apr_23	0	0	0	0	F	0	0	0	0	32.2225	19.3856	0	0	73.5	37
oct_22_apr_23	0	0	0	0	F	0	0	0	0	272.812	240.113	0	0	135	90
oct_22_apr_23	0	0	0	0	M	0	0	0	0	96.5744	38.4881	0	0	67.1	69
oct_22_apr_23	0	0	0	0	F	0	0	0	0	149.615	92.7558	0	0	80.7	55
oct_22_apr_23	0	0	0	0	M	0	0	0	0	832.563	408.3	0	1	62.4	69
oct_22_apr_23	0	0	0	0	F	0	0	0	0	134.055	89.3314	0	1	90	45
oct_22_apr_23	0	0	0	0	F	0	0	0	0	54.7272	23.1267	0	0	78.4	61
oct_22_apr_23	0	0	0	0	F	0	0	0	0	46.6431	39.5225	0	0	63.9	63
oct_22_apr_23	0	0	0	0	F	0	0	0	0	145.957	136.704	0	0	66.8	66
oct_22_apr_23	0	0	0	0	F	0	0	0	0	40.2431	22.8744	0	0	61.2	57
oct_22_apr_23	0	0	0	0	F	0	0	0	0	182.801	40.9869	0	0	64.1	61
oct_22_apr_23	1	0	1	0	M	1	1	0	0	396.601	395.7	268.283	1	62.4	61
oct_22_apr_23	0	0	0	0	F	0	0	0	0	319.543	90.5789	0	0	119.4	83
oct_22_apr_23	0	0	0	0	M	0	0	0	0	118.26	28.9394	0	0	109.1	57
oct_22_apr_23	0	0	0	0	F	0	0	0	0	45.8669	20.6422	0	0	90.6	72
oct_22_apr_23	0	0	0	0	F	0	0	0	0	60.1378	42.8642	0	0	61.2	90
oct_22_apr_23	0	0	0	0	F	0	0	0	0	49.6267	30.1317	0	0	84.4	23
oct_22_apr_23	0	0	0	0	M	0	0	0	0	52.3139	43.1869	0	0	128.2	75
oct_22_apr_23	0	0	0	0	F	0	0	0	0	30.0686	11.6264	0	0	77.2	72
oct_22_apr_23	1	1	0	0	M	1	0	0	0	545.725	436.996	210.35	1	65.7	78
oct_22_apr_23	0	0	0	0	F	0	0	0	0	509.372	43.9886	0	0	61.5	67
oct_22_apr_23	0	0	0	0	M	0	0	0	0	69.7792	54.2297	0	0	109.77	59
oct_22_apr_23	0	0	0	0	M	0	0	0	0	301.729	276.207	0	0	67.4	64
oct_22_apr_23	0	0	0	0	M	0	0	0	0	203.439	121.345	0	0	68.5	70
oct_22_apr_23	0	0	0	0	F	1	1	0	0	82.8631	82.8631	0	0	61.6	61
oct_22_apr_23	0	0	0	0	M	0	0	0	0	302.489	182.564	0	0	106	56
oct_22_apr_23	0	0	0	0	F	0	0	0	0	342.725	68.6656	0	0	65.9	80
oct_22_apr_23	0	0	0	0	F	0	0	0	0	124.541	30.2544	0	0	56.3	88
oct_22_apr_23	0	0	0	0	M	0	0	0	0	263.279	227.639	0	0	91.8	82
oct_22_apr_23	1	0	1	0	M	0	0	0	0	484.076	285.217	149.833	0	71	30
oct_22_apr_23	0	0	0	0	M	0	0	0	0	835.716	525.699	306.083	1	94.7	61
oct_22_apr_23	1	0	1	0	M	0	0	0	0	225.82	88.8928	44.6167	0	57.4	42
oct_22_apr_23	1	0	1	0	F	1	1	0	0	58.9136	27.2667	33.6833	1	46.5	89
oct_22_apr_23	0	0	0	0	F	0	0	0	0	284.227	205.173	0	0	69.4	80
oct_22_apr_23	0	0	0	0	M	0	0	0	0	431.225	71.6672	0	1	117	73
oct_22_apr_23	0	0	0	0	M	0	0	0	0	297.499	133.194	0	0	83.4	78
oct_22_apr_23	0	0	0	0	M	0	0	0	0	138.168	18.6653	0	0	93.7	67
oct_22_apr_23	0	0	0	0	M	0	0	0	0	445.165	427.965	0	0	108.8	60
oct_22_apr_23	1	0	1	0	M	0	0	0	0	221.644	13.9639	21.15	1	85	52
oct_22_apr_23	0	0	0	0	F	0	0	0	0	55.1536	25.4942	0	0	65	83
oct_22_apr_23	0	0	0	0	M	0	0	0	0	221.284	132.445	0	1	58.4	63
oct_22_apr_23	0	0	0	0	M	0	0	0	0	78.1308	67.2667	0	0	67.9	52
oct_22_apr_23	0	0	0	0	M	0	0	0	0	271.624	259.024	0	0	93	72
oct_22_apr_23	0	0	0	0	F	0	0	0	0	120.628	30.4158	0	0	96	70
oct_22_apr_23	0	0	0	0	M	0	0	0	0	702.334	425.691	0	1	89.6	76
oct_22_apr_23	0	0	0	0	M	0	0	0	0	72.9842	20.4386	0	0	95.1	70
oct_22_apr_23	0	0	0	0	F	0	0	0	0	94.1733	26.9128	0	0	96	88
oct_22_apr_23	0	0	0	0	M	0	0	0	0	228.225	44.9761	0	0	66.9	66
oct_22_apr_23	0	0	0	0	F	0	0	0	0	80.5014	49.8608	0	0	59.6	88
oct_22_apr_23	0	0	0	0	F	0	0	0	0	55.7019	46.5011	0	0	93.1	68
oct_22_apr_23	0	0	0	0	F	0	0	0	0	198.241	77.9517	0	0	97	71
oct_22_apr_23	0	0	0	0	M	0	0	0	0	359.684	87.6778	0	0	70.9	65
oct_22_apr_23	0	0	0	0	F	0	0	0	0	20.8475	20.8475	0	0	70.4	22
oct_22_apr_23	0	0	0	0	F	0	0	0	0	56.0575	56.0575	11.1333	0	56.7	58
oct_22_apr_23	1	0	1	0	M	0	0	0	0	176.4	129.418	45.9333	0	46.82	58
oct_22_apr_23	0	0	0	0	F	0	0	0	0	27.2203	17.6664	0	0		28
oct_22_apr_23	0	0	0	0	M	0	0	0	0	37.9047	28.6775	0	0		76
oct_22_apr_23	0	0	0	0	F	0	0	0	0	199.412	127.531	0	0	72.4	71
oct_22_apr_23	0	0	0	0	F	0	0	0	0	151.264	56.8875	10.8333	0	96	34
oct_22_apr_23	0	0	0	0	F	0	0	0	0	461.801	176.761	0	0	90	51
oct_22_apr_23	0	0	0	0	F	0	0	0	0	54.1469	12.575	0	0	69.3	79
oct_22_apr_23	0	0	0	0	M	0	0	0	0	208.2	65.2628	0	0	101.8	88
oct_22_apr_23	0	0	0	0	M	0	0	0	0	60.9875	29.6569	0	0	49	87
oct_22_apr_23	0	0	0	0	F	0	0	0	0	45.2725	38.9511	0	0	76.66	34
oct_22_apr_23	0	0	0	0	M	0	0	0	0	478.81	148.587	0	0	69.9	89
oct_22_apr_23	0	0	0	0	F	0	0	0	0	459.408	60.6886	0	0	137	68
oct_22_apr_23	0	0	0	0	F	0	0	0	0	1.92444	1.92444	0	0	91.2	35
oct_22_apr_23	0	0	0	0	M	0	0	0	0	760.46	191.919	0	0	98.5	87
oct_22_apr_23	0	0	0	0	F	0	0	0	0	0.0641667	0.0641667	0	0	137	37
oct_22_apr_23	1	1	0	0	M	0	0	0	0	136.919	89.2525	57.8833	1	90.9	87
oct_22_apr_23	0	0	0	0	F	0	0	0	0	134.94	35.5181	0	0	67.1	52
oct_22_apr_23	0	0	0	0	M	0	0	0	0	36.1289	20.5289	0	0	61.5	86
oct_22_apr_23	0	0	0	0	F	0	0	0	0	123.131	73.6094	0	0	88.6	27
oct_22_apr_23	0	0	0	0	F	0	0	0	0	54.6453	44.9186	0	0	44.4	69
oct_22_apr_23	0	0	0	0	M	0	0	0	0	549.049	228.389	6.01667	1	101.5	26
oct_22_apr_23	1	1	0	0	M	0	0	0	0	583.818	559.96	261.233	0	73.5	70
oct_22_apr_23	0	0	0	0	F	0	0	0	0	352.333	350.484	0	0	67.9	57
oct_22_apr_23	1	0	1	0	F	0	0	0	0	210.467	123.474	17.7667	1	91.6	90
oct_22_apr_23	0	0	0	0	M	0	0	0	0	201.632	38.7992	0	0	100.6	61
oct_22_apr_23	0	0	0	0	M	0	0	0	0	432.058	104.491	0	0	74.84	35
oct_22_apr_23	0	0	0	0	F	0	0	0	0	50.7578	14.1289	0	0	85.4	55
oct_22_apr_23	0	0	0	0	F	0	0	0	0	99.9422	18.3553	0	0	50.8	79
oct_22_apr_23	0	0	0	0	M	0	0	0	0	93.6739	53.1481	0	0	65	36
oct_22_apr_23	0	0	0	0	F	0	0	0	0	211.203	17.5414	0	0	92.2	43
oct_22_apr_23	0	0	0	0	F	0	0	0	0	238.542	84.9567	0	0	36.7	67
oct_22_apr_23	0	0	0	0	F	0	0	0	0	205.549	205.549	0	0	139.6	61
oct_22_apr_23	0	0	0	0	M	0	0	0	0	135.635	129.646	0	0	63.2	82
oct_22_apr_23	0	0	0	0	M	0	0	0	0	852.136	151.38	0	0	69	88
oct_22_apr_23	0	0	0	0	F	0	0	0	0	262.866	147.304	0	0	64	90
oct_22_apr_23	0	0	0	0	M	1	0	0	0	105.431	3.35528	0	0		86
oct_22_apr_23	0	0	0	0	M	1	0	0	0	48.9908	5.11139	0	0		81
oct_22_apr_23	0	0	0	0	M	0	0	0	0	34.2197	14.9414	0	0	70.8	53
oct_22_apr_23	0	0	0	0	F	0	0	0	0	201.896	157.69	0	0	92.2	58
oct_22_apr_23	1	1	0	0	M	0	0	0	0	70.1286	65.3311	35.7167	0	82.2	76
oct_22_apr_23	0	0	0	0	F	0	0	0	0	45.4739	39.7397	0	0	50.5	60
oct_22_apr_23	0	0	0	0	F	0	0	0	0	52.83	43.1417	6.01667	1	150	40
oct_22_apr_23	1	0	1	0	F	0	0	0	0	390.67	355.1	72.1167	0	48.3	82
oct_22_apr_23	0	0	0	0	M	0	0	0	0	88.2461	77.2725	0	0	63.2	87
oct_22_apr_23	0	0	0	0	M	0	0	0	0	31.0825	23.4056	0	0	81.7	70
oct_22_apr_23	0	0	0	0	F	0	0	0	0	361.116	317.294	0	0	41.2	40
oct_22_apr_23	0	0	0	0	F	0	0	0	0	501.459	267.2	0	0	61.9	56
oct_22_apr_23	0	0	0	0	M	0	0	0	0	32.1617	23.6447	0	0	154.4	70
oct_22_apr_23	1	1	0	0	F	0	0	0	0	351.093	346.094	220.383	1	60.2	57
oct_22_apr_23	0	0	0	0	F	0	0	0	0	155.399	90.7414	0	0	60.9	76
oct_22_apr_23	0	0	0	0	F	0	0	0	0	233.419	144.875	0	1	105.6	65
oct_22_apr_23	0	0	0	0	F	0	0	0	0	79.1369	79.1369	0	0	108.2	74
oct_22_apr_23	0	0	0	0	F	0	0	0	0	127.943	96.5339	0	0	63.8	57
oct_22_apr_23	0	0	0	0	F	0	0	0	0	28.3211	23.5878	0	0	67	37
oct_22_apr_23	0	0	0	0	F	0	0	0	0	1.86389	1.86389	0	0	106.8	26
oct_22_apr_23	1	1	0	0	M	0	0	0	0	315.483	194.957	123.783	0	97.1	63
oct_22_apr_23	0	0	0	0	M	1	0	0	0	294.961	84.0561	0	0	66.5	77
oct_22_apr_23	0	0	0	0	M	0	0	0	0	82.1411	51.2453	0	0	119.2	76
oct_22_apr_23	1	0	1	0	F	0	0	0	0	547.905	541.182	31.6833	1	86.5	60
oct_22_apr_23	0	0	0	0	M	0	0	0	0	611.756	70.5683	0	0	67.1	65
oct_22_apr_23	0	0	0	0	M	0	0	0	0	27.3625	16.4717	0	0		41
oct_22_apr_23	0	0	0	0	F	0	0	0	0	190.193	13.8925	0	0	56.1	48
oct_22_apr_23	0	0	0	0	F	1	0	0	0	313.52	268.559	0	0	80.5	56
oct_22_apr_23	0	0	0	0	F	0	0	0	0	331.725	215.174	0	0	69.6	85
oct_22_apr_23	0	0	0	0	M	0	0	0	0	89.3075	71.3792	0	0	74.2	54
oct_22_apr_23	0	0	0	0	M	0	0	0	0	56.8225	56.8225	0	0	73	81
oct_22_apr_23	0	0	0	0	F	0	0	0	0	175.369	20.5867	0	0	34.7	19
oct_22_apr_23	0	0	0	0	F	0	0	0	0	201.624	127.96	0	1	55.6	73
oct_22_apr_23	0	0	0	0	M	0	0	0	0	600.048	30.1333	0	1	88	72
oct_22_apr_23	0	0	0	0	F	0	0	0	0	149.154	101.675	8.35	0	96.7	81
oct_22_apr_23	0	0	0	0	F	0	0	0	0	77.1419	50.0569	0	0	95.2	54
oct_22_apr_23	0	0	0	0	F	0	0	0	0	48.7572	36.2294	0	1	120.5	65
oct_22_apr_23	0	0	0	0	F	0	0	0	0	327.198	299.806	0	1	111.9	75
oct_22_apr_23	0	0	0	0	F	0	0	0	0	40.8922	21.6428	0	0	150.21	26
oct_22_apr_23	0	0	0	0	M	0	0	0	0	109.481	78.3747	0	0	58.2	78
oct_22_apr_23	1	0	1	0	F	0	0	0	0	625.411	430.267	95.5167	1	76.95	66
oct_22_apr_23	0	0	0	0	F	0	0	0	0	124.862	78.8439	0	0	69.5	90
oct_22_apr_23	0	0	0	0	M	1	0	0	0	368.053	350.858	8.45	1	69.2	87
oct_22_apr_23	0	0	0	0	F	0	0	0	0	167.49	115.535	0	0	105.1	79
oct_22_apr_23	0	0	0	0	F	0	0	0	0	54.6142	42.9931	0	0	75.7	60
oct_22_apr_23	0	0	0	0	M	0	0	0	0	260.643	159.358	2.53333	0	110.2	80
oct_22_apr_23	0	0	0	0	F	0	0	0	0	110.918	103.135	0	0	94.2	69
oct_22_apr_23	0	0	0	0	F	0	0	0	0	46.77	25.1642	0	0	46.8	76
oct_22_apr_23	1	1	0	0	F	0	0	0	0	436.441	436.441	318.1	1	45.9	82
oct_22_apr_23	0	0	0	0	M	0	0	0	0	66.8342	51.5292	0	0	114	75
oct_22_apr_23	0	0	0	0	M	0	0	0	0	306.526	135.341	0	0	109.5	69
oct_22_apr_23	1	1	0	0	M	1	1	0	0	244.673	241.199	230.217	1	63	88
oct_22_apr_23	0	0	0	0	F	0	0	0	0	218.36	113.266	0	1	63.4	75
oct_22_apr_23	0	0	0	0	F	0	0	0	0	50.9369	42.7886	0	0	43.8	90
oct_22_apr_23	0	0	0	0	M	0	0	0	0	152.373	141.052	0	0	66.4	70
oct_22_apr_23	0	0	0	0	M	1	0	0	0	65.9239	56.4361	0	0	117.7	79
oct_22_apr_23	0	0	0	0	M	0	0	0	0	130.221	99.19	0	0	77	82
oct_22_apr_23	0	0	0	0	F	0	0	0	0	101.666	93.1014	2.85	0	42.8	35
oct_22_apr_23	0	0	0	0	F	0	0	0	0	90.1097	50.3175	0	0	126.1	38
oct_22_apr_23	0	0	0	0	F	0	0	0	0	188.415	32.6961	0	0	50.5	88
oct_22_apr_23	0	0	0	0	F	0	0	0	0	133.331	60.6469	0	0	71	87
oct_22_apr_23	0	0	0	0	F	0	0	0	0	2.0825	2.0825	0	0		57
oct_22_apr_23	0	0	0	0	F	0	0	0	0	56.4956	49.5119	0	0	68.9	87
oct_22_apr_23	0	0	0	0	F	0	0	0	0	50.3983	17.175	0	0	75.1	83
oct_22_apr_23	1	0	1	0	F	0	0	0	0	226.809	69.7606	20.5167	0	68	66
oct_22_apr_23	0	0	0	0	M	0	0	0	0	29.7986	21.6919	0	0	107.5	56
oct_22_apr_23	0	0	0	0	F	0	0	0	0	28.4483	16.7847	0	0	74	38
oct_22_apr_23	0	0	0	0	F	0	0	0	0	335.408	164.672	0	0	46.1	74
oct_22_apr_23	0	0	0	0	F	0	0	0	0	71.4364	58.015	0	0	92	24
oct_22_apr_23	0	0	0	0	M	1	1	0	0	292.432	244.536	0	1	93.7	89
oct_22_apr_23	0	0	0	0	M	0	0	0	0	435.284	83.7778	0	0	103.8	67
oct_22_apr_23	0	0	0	0	F	0	0	0	0	66.1706	48.0961	0	0	108.7	33
oct_22_apr_23	0	0	0	0	M	0	0	0	0	91.2489	58.8825	0	0	149.3	49
oct_22_apr_23	0	0	0	0	F	0	0	0	0	92.9069	74.0453	0	0	105.5	63
oct_22_apr_23	0	0	0	0	F	0	0	0	0	189.56	75.2269	0	1	57.4	81
oct_22_apr_23	0	0	0	0	M	0	0	0	0	136.056	63.4161	0	0	125.7	76
oct_22_apr_23	0	0	0	0	M	0	0	0	0	172.569	135.369	0	0		57
oct_22_apr_23	0	0	0	0	F	0	0	0	0	61.0908	61.0908	0	0		76
oct_22_apr_23	0	0	0	0	F	0	0	0	0	85.1944	32.9514	0	0	89	60
oct_22_apr_23	0	0	0	0	F	0	0	0	0	270.363	192.899	0	0	60.7	60
oct_22_apr_23	0	0	0	0	M	0	0	0	0	460.916	301.62	0	0	115	68
oct_22_apr_23	0	0	0	0	M	0	0	0	0	725.568	134.981	0	0	100	64
oct_22_apr_23	0	0	0	0	F	0	0	0	0	29.1825	23.7267	0	0	81.3	51
oct_22_apr_23	0	0	0	0	M	0	0	0	0	25.715	17.0106	0	0	79.6	83
oct_22_apr_23	0	0	0	0	F	0	0	0	0	118.738	115.201	0	0	60.9	67
oct_22_apr_23	0	0	0	0	M	0	0	0	0	354.713	353.126	0	0	80.6	53
oct_22_apr_23	0	0	0	0	M	0	0	0	0	1031.99	409.074	105.067	1	76.6	27
oct_22_apr_23	0	0	0	0	F	0	0	0	0	223.597	173.293	0	0	68.6	86
oct_22_apr_23	0	0	0	0	M	0	0	0	0	33.1592	22.2194	0	0	75.2	76
oct_22_apr_23	0	0	0	0	F	1	1	0	0	219.347	30.6194	0	1	72.9	76
oct_22_apr_23	0	0	0	0	M	0	0	0	0	43.7889	36.7833	0	0	122	39
oct_22_apr_23	0	0	0	0	M	0	0	0	0	151.674	148.769	0	0	65	85
oct_22_apr_23	0	0	0	0	F	0	0	0	0	17.5367	10.5203	0	0	53.4	71
oct_22_apr_23	0	0	0	0	M	0	0	0	0	143.164	143.164	0	0	83.6	64
oct_22_apr_23	1	0	1	0	F	1	1	0	0	99.6153	97.4108	86.9167	1	84.3	74
oct_22_apr_23	1	0	1	0	F	0	0	0	0	128.023	121.907	19.65	0	94.4	70
oct_22_apr_23	0	0	0	0	M	0	0	0	0	106.309	91.3961	0	1	82.6	74
oct_22_apr_23	0	0	0	0	F	0	0	0	0	29.4075	23.7222	0	0	66.8	55
oct_22_apr_23	0	0	0	0	F	0	0	0	0	125.797	69.8919	0	0	76.8	25
oct_22_apr_23	0	0	0	0	M	0	0	0	0	173.391	138.068	0	0	65.9	34
oct_22_apr_23	0	0	0	0	M	0	0	0	0	215.714	147.935	0	0	111.5	58
oct_22_apr_23	0	0	0	0	M	0	0	0	0	71.2861	66.8708	0	0	75.3	66
oct_22_apr_23	0	0	0	0	M	0	0	0	0	309.549	233.109	0	1	65.1	80
oct_22_apr_23	0	0	0	0	M	0	0	0	0	95.8956	68.1967	0	0	93.1	45
oct_22_apr_23	0	0	0	0	M	0	0	0	0	67.8108	53.0067	3.53333	0	79.3	20
oct_22_apr_23	0	0	0	0	F	0	0	0	0	240.721	167.618	0	0	94.2	82
oct_22_apr_23	0	0	0	0	F	0	0	0	0	73.7458	69.5753	0	0	78.3	82
oct_22_apr_23	1	1	0	0	F	1	1	0	0	392.723	253.221	218.783	1	63.4	37
oct_22_apr_23	0	0	0	0	M	0	0	0	0	80.0017	80.0017	0	0	121.1	63
oct_22_apr_23	1	0	1	0	M	0	0	0	0	212.58	212.58	134.683	0	113.8	59
oct_22_apr_23	0	0	0	0	M	0	0	0	0	46.5331	46.5331	0	0	78.9	78
oct_22_apr_23	0	0	0	0	M	0	0	0	0	184.214	48.9439	0	0	70.9	72
oct_22_apr_23	0	0	0	0	M	0	0	0	0	29.8939	20.4808	0	0	100.9	73
oct_22_apr_23	0	0	0	0	F	0	0	0	0	393.555	375.1	0	1	55.5	73
oct_22_apr_23	1	1	0	0	M	1	1	0	0	50.8033	50.8033	46.55	0	111.5	74
oct_22_apr_23	0	0	0	0	F	0	0	0	0	52.9606	21.6017	0	0	51.5	63
oct_22_apr_23	0	0	0	0	F	0	0	0	0	108.278	26.2556	0	0	61.4	76
oct_22_apr_23	1	0	1	0	F	1	1	0	0	471.431	465.509	45.8333	1	70.9	69
oct_22_apr_23	0	0	0	0	F	0	0	0	0	297.615	285.907	0	1	94.3	78
oct_22_apr_23	0	0	0	0	F	0	0	0	0	51.2636	22.8222	0	0	65.5	85
oct_22_apr_23	0	0	0	0	F	0	0	0	0	146.927	64.0306	0	0	65.6	72
oct_22_apr_23	0	0	0	0	F	0	0	0	0	135.796	100.219	0	0	85.8	69
oct_22_apr_23	0	0	0	0	F	0	0	0	0	120.524	23.5336	0	0	144.76	68
oct_22_apr_23	0	0	0	0	M	0	0	0	0	165.779	14.9211	0	0	63.4	67
oct_22_apr_23	0	0	0	0	M	0	0	0	0	142.652	105.776	0	0	93.3	71
oct_22_apr_23	0	0	0	0	F	0	0	0	0	89.6031	77.5581	0	0	77.5	60
oct_22_apr_23	0	0	0	0	F	0	0	0	0	237.419	228.621	0	0	121.4	74
oct_22_apr_23	0	0	0	0	F	0	0	0	0	157.652	53.4256	0	1	66.4	90
oct_22_apr_23	0	0	0	0	M	0	0	0	0	73.1214	64.1844	0	0	117.1	73
oct_22_apr_23	0	0	0	0	F	0	0	0	0	128.833	111.623	0	0	193.5	43
oct_22_apr_23	0	0	0	0	F	0	0	0	0	195.007	184.602	0	0	89.8	75
oct_22_apr_23	0	0	0	0	M	0	0	0	0	144.179	42.1864	0	0	67.5	75
oct_22_apr_23	0	0	0	0	M	0	0	0	0	142.646	20.7619	0	0	74.6	88
oct_22_apr_23	1	0	1	0	F	0	0	0	0	547.118	545.298	336.783	1	83.7	72
oct_22_apr_23	0	0	0	0	F	0	0	0	0	34.1525	34.1525	0	0	57.9	90
oct_22_apr_23	0	0	0	0	F	0	0	0	0	67.6411	30.4878	0	0	74.4	61
oct_22_apr_23	1	1	0	0	F	0	0	0	0	309.192	299.315	72.85	1	164	58
oct_22_apr_23	0	0	0	0	M	0	0	0	0	37.5381	3.89972	0	0	73.7	28
oct_22_apr_23	0	0	0	0	M	0	0	0	0	855.579	189.308	0	0	108.2	70
oct_22_apr_23	0	0	0	0	F	0	0	0	0	32.1361	25.755	0	0	109.1	20
oct_22_apr_23	0	0	0	0	F	0	0	0	0	80.1514	70.3178	0	0	120.7	41
oct_22_apr_23	0	0	0	0	F	0	0	0	0	150.169	143.368	0	0	119	20
oct_22_apr_23	0	0	0	0	M	0	0	0	0	99.3383	95.9781	0	0	93.6	64
oct_22_apr_23	0	0	0	0	M	0	0	0	0	173.458	157.835	0	0	68.4	70
oct_22_apr_23	0	0	0	0	F	0	0	0	0	50.7425	6.645	0	0	55.4	87
oct_22_apr_23	0	0	0	0	F	0	0	0	0	235.106	232.754	0	0	76	76
oct_22_apr_23	0	0	0	0	M	0	0	0	0	144.391	108.841	0	0	63.63	89
oct_22_apr_23	0	0	0	0	F	0	0	0	0	91.9836	18.1603	0	0	114.8	51
oct_22_apr_23	1	0	1	0	F	1	1	0	0	297.713	288.891	80.7667	1	72.2	84
oct_22_apr_23	0	0	0	0	M	0	0	0	0	107.597	86.3075	0	0	77.1	46
oct_22_apr_23	0	0	0	0	M	0	0	0	0	216.409	40.4806	0	0	103.1	57
oct_22_apr_23	0	0	0	0	M	0	0	0	0	30.7586	18.8017	0	0	89.3	70
oct_22_apr_23	0	0	0	0	M	0	0	0	0	120.102	35.5367	0	0	111.9	86
oct_22_apr_23	0	0	0	0	M	0	0	0	0	227.251	216.937	0	1	81	74
oct_22_apr_23	0	0	0	0	F	0	0	0	0	82.7539	74.0486	0	0	94.6	38
oct_22_apr_23	0	0	0	0	F	0	0	0	0	164.03	131.377	0	0	101.7	66
oct_22_apr_23	0	0	0	0	M	0	0	0	0	42.4853	39.6839	0	0	99.9	73
oct_22_apr_23	0	0	0	0	F	1	1	0	0	3.17222	3.17222	0	0		64
oct_22_apr_23	0	0	0	0	F	0	0	0	0	668.801	416.775	0	0	142	72
oct_22_apr_23	0	0	0	0	F	0	0	0	0	133.379	16.11	0	0	75.5	60
oct_22_apr_23	0	0	0	0	M	0	0	0	0	22.5158	14.4308	0	0	67.13	66
oct_22_apr_23	0	0	0	0	F	0	0	0	0	55.6819	17.3292	0	0	95.4	59
oct_22_apr_23	0	0	0	0	F	0	0	0	0	440.523	429.975	0	0	137.4	46
oct_22_apr_23	0	0	0	0	F	0	0	0	0	240.309	203.234	0	0	59.3	53
oct_22_apr_23	0	0	0	0	M	0	0	0	0	484.689	350.459	0	0	73	90
oct_22_apr_23	0	0	0	0	F	0	0	0	0	525.842	520.835	0	0	67.4	86
oct_22_apr_23	0	0	0	0	M	0	0	0	0	69.0086	59.7189	0	0	91.7	70
oct_22_apr_23	1	0	1	0	M	0	0	0	0	298.446	170.48	15.4	1	111.4	71
oct_22_apr_23	0	0	0	0	F	0	0	0	0	169.293	169.293	0	0	85.2	63
oct_22_apr_23	0	0	0	0	M	0	0	0	0	80.6519	32.3883	0	0	111.6	76
oct_22_apr_23	0	0	0	0	F	1	1	0	0	137.668	129.958	0	0	70.9	56
oct_22_apr_23	0	0	0	0	F	0	0	0	0	180.136	122.894	0	0	113.1	43
oct_22_apr_23	0	0	0	0	F	0	0	0	0	121.657	110.17	0	0	90	77
oct_22_apr_23	0	0	0	0	F	0	0	0	0	127.354	48.1264	0	0	71.3	90
oct_22_apr_23	0	0	0	0	F	0	0	0	0	215.999	146.412	0	1	90.5	85
oct_22_apr_23	0	0	0	0	F	0	0	0	0	151.084	116.102	0	0	86.8	70
oct_22_apr_23	0	0	0	0	F	0	0	0	0	22.74	19.2667	0	0	81.4	69
oct_22_apr_23	0	0	0	0	F	0	0	0	0	958.823	71.2156	0	0	86.3	51
oct_22_apr_23	0	0	0	0	M	0	0	0	0	58.7822	43.6908	0	0	49.5	49
oct_22_apr_23	0	0	0	0	F	0	0	0	0	80.7036	43.8558	0	1	98.6	52
oct_22_apr_23	0	0	0	0	F	0	0	0	0	66.0419	17.8722	0	0	85.1	78
oct_22_apr_23	0	0	0	0	M	0	0	0	0	187.197	150.924	0	0	67.6	77
oct_22_apr_23	0	0	0	0	F	1	1	0	0	1044.74	394.011	0	1	70.8	54
oct_22_apr_23	0	0	0	0	F	0	0	0	0	64.6828	64.6828	0	0	49.9	88
oct_22_apr_23	1	0	1	0	M	0	0	0	0	72.6889	41.5775	21.0333	0	82.9	54
oct_22_apr_23	0	0	0	0	M	0	0	0	0	79.8931	71.3044	0	0	76.2	23
oct_22_apr_23	0	0	0	0	F	0	0	0	0	172.405	102.503	0	0	89.9	80
oct_22_apr_23	0	0	0	0	F	0	0	0	0	76.9664	75.0411	0	0	69.7	89
oct_22_apr_23	0	0	0	0	M	0	0	0	0	1212.73	354.296	16.2167	1	97.4	83
oct_22_apr_23	0	0	0	0	M	0	0	0	0	33.8933	28.6747	0	0		56
oct_22_apr_23	0	0	0	0	M	0	0	0	0	1660.36	172.222	30.5	1	85.73	75
oct_22_apr_23	0	0	0	0	M	0	0	0	0	28.1294	16.5922	0	0	128.4	68
oct_22_apr_23	0	0	0	0	M	1	0	0	0	771.475	330.539	171.9	1	73.9	77
oct_22_apr_23	1	0	1	0	M	0	0	0	0	147.172	135.25	94.2833	0	68.1	54
oct_22_apr_23	0	0	0	0	M	0	0	0	0	285.118	118.118	0	0	111.2	65
oct_22_apr_23	0	0	0	0	F	0	0	0	0	328.928	79.4133	0	0	50.6	66
oct_22_apr_23	0	0	0	0	F	1	0	0	0	22.5292	9.79917	0	0	68.7	88
oct_22_apr_23	1	0	1	0	M	0	0	0	0	227.273	216.033	133.367	0	96.9	46
oct_22_apr_23	0	0	0	0	F	0	0	0	0	126.74	112.779	0	0	129.7	62
oct_22_apr_23	0	0	0	0	F	0	0	0	0	83.4064	71.4308	0	0	85	31
oct_22_apr_23	0	0	0	0	F	0	0	0	0	305.15	301.679	0	1	108.5	75
oct_22_apr_23	0	0	0	0	F	0	0	0	0	53.9231	41.705	0	0	71.3	84
oct_22_apr_23	0	0	0	0	F	0	0	0	0	432.204	372.729	0	1	77.7	70
oct_22_apr_23	0	0	0	0	M	0	0	0	0	30.3228	25.9869	0	0	78.95	35
oct_22_apr_23	0	0	0	0	F	0	0	0	0	33.2706	17.9319	0	0	55.1	48
oct_22_apr_23	0	0	0	0	M	1	0	0	0	67.8747	23.2217	0	0		87
oct_22_apr_23	0	0	0	0	F	0	0	0	0	21.7742	19.735	0	0	49	74
oct_22_apr_23	0	0	0	0	M	1	0	0	0	14388.6	40.8067	27.0167	0	120.4	70
oct_22_apr_23	0	0	0	0	M	0	0	0	0	12.1914	12.1914	0	0	99.5	40
oct_22_apr_23	0	0	0	0	M	0	0	0	0	284.969	173.439	0	0	83	80
oct_22_apr_23	0	0	0	0	F	0	0	0	0	123.195	120.066	0	0	77.7	73
oct_22_apr_23	1	0	1	0	M	0	0	0	0	156.852	91.8764	13.1	1	82.8	71
oct_22_apr_23	0	0	0	0	F	0	0	0	0	20.7692	20.7692	0	0	47.1	23
oct_22_apr_23	0	0	0	0	M	1	1	0	0	2306.27	436.312	311.2	1	139.6	29
oct_22_apr_23	0	0	0	0	F	0	0	0	0	112.08	109.183	0	0	56.5	32
oct_22_apr_23	0	0	0	0	F	0	0	0	0	106.392	97.4267	0	0	68.04	87
oct_22_apr_23	0	0	0	0	F	0	0	0	0	76.8133	76.8133	0	0	79	70
oct_22_apr_23	0	0	0	0	F	0	0	0	0	165.618	145.3	0	0	74.9	86
oct_22_apr_23	0	0	0	0	F	0	0	0	0	89.7586	20.2336	0	0	79.3	70
oct_22_apr_23	0	0	0	0	M	0	0	0	0	20.4956	20.4956	0	0	104.6	53
oct_22_apr_23	0	0	0	0	F	0	0	0	0	330.682	325.094	0	0	77.2	65
oct_22_apr_23	0	0	0	0	M	0	0	0	0	39.2653	35.56	0	0	87.9	62
oct_22_apr_23	0	0	0	0	M	0	0	0	0	67.3325	61.2106	0	0	134	40
oct_22_apr_23	0	0	0	0	M	0	0	0	0	48.3956	37.4178	0	0	100.5	86
oct_22_apr_23	0	0	0	0	M	0	0	0	0	51.7303	42.9011	0	0	95	66
oct_22_apr_23	0	0	0	0	M	0	0	0	0	286.063	51.5028	0	0	106.4	26
oct_22_apr_23	0	0	0	0	M	0	0	0	0	264.283	237.716	2.78333	0	106.8	71
oct_22_apr_23	0	0	0	0	M	0	0	0	0	55.3639	47.5158	0	0	74.6	76
oct_22_apr_23	0	0	0	0	M	0	0	0	0	31.025	21.7047	0	0	84.6	72
oct_22_apr_23	0	0	0	0	F	0	0	0	0	82.0142	43.6442	0	0	71.2	74
oct_22_apr_23	0	0	0	0	F	0	0	0	0	247.133	199.842	0	0	63.5	87
oct_22_apr_23	0	0	0	0	F	0	0	0	0	101.57	93.9219	0	0	73.7	57
oct_22_apr_23	0	0	0	0	F	0	0	0	0	62.0161	41.0822	0	0	71.1	74
oct_22_apr_23	0	0	0	0	M	0	0	0	0	99.5331	89.8689	0	0	100.9	54
oct_22_apr_23	0	0	0	0	F	0	0	0	0	30.6508	25.6111	0	0	79.5	69
oct_22_apr_23	0	0	0	0	M	0	0	0	0	65.6308	46.4631	0	0	81.9	24
oct_22_apr_23	0	0	0	0	M	0	0	0	0	28.2269	17.4514	0	0	92.6	57
oct_22_apr_23	0	0	0	0	F	0	0	0	0	171.873	83.2286	0	0	74.3	79
oct_22_apr_23	0	0	0	0	F	0	0	0	0	78.8139	74.1564	0	1	78.75	69
oct_22_apr_23	0	0	0	0	M	0	0	0	0	222.848	101.248	0	0	86.8	61
oct_22_apr_23	0	0	0	0	F	0	0	0	0	29.6039	23.3942	0	0		46
oct_22_apr_23	0	0	0	0	F	0	0	0	0	140.828	120.448	0	0	97.6	62
oct_22_apr_23	0	0	0	0	F	0	0	0	0	70.58	50.5778	0	0	70.9	69
oct_22_apr_23	0	0	0	0	F	0	0	0	0	29.6567	17.1933	0	0	54	90
oct_22_apr_23	0	0	0	0	M	0	0	0	0	193.552	64.3781	0	0	118.5	67
oct_22_apr_23	0	0	0	0	F	0	0	0	0	389.636	363.233	0	1	147.5	84
oct_22_apr_23	0	0	0	0	M	0	0	0	0	62.7597	62.7597	0	0	163.1	70
oct_22_apr_23	0	0	0	0	M	0	0	0	0	562.733	158.515	0	0	208.8	48
oct_22_apr_23	0	0	0	0	F	0	0	0	0	104.006	104.006	0	0	76.4	76
oct_22_apr_23	0	0	0	0	M	0	0	0	0	36.9886	28.7406	0	0	78.4	69
oct_22_apr_23	0	0	0	0	F	0	0	0	0	82.0558	74.3786	0	0	60.2	73
oct_22_apr_23	0	0	0	0	F	0	0	0	0	80.7853	70.6833	0	0	56.7	70
oct_22_apr_23	0	0	0	0	M	0	0	0	0	60.9025	40.7831	0	0	85.1	68
oct_22_apr_23	0	0	0	0	M	0	0	0	0	240.609	47.1961	0	0	85	79
oct_22_apr_23	0	0	0	0	F	0	0	0	0	53.5564	46.1528	0	0	97.7	71
oct_22_apr_23	0	0	0	0	F	0	0	0	0	30.1419	21.7942	0	0	71.5	70
oct_22_apr_23	0	0	0	0	M	0	0	0	0	213.453	89.9519	0	0	94.3	62
oct_22_apr_23	0	0	0	0	F	0	0	0	0	207.907	75.2239	0	0	52.3	90
oct_22_apr_23	0	0	0	0	F	0	0	0	0	455.233	455.233	0	0	113.5	70
oct_22_apr_23	0	0	0	0	F	0	0	0	0	33.3017	33.3017	0	0	122	32
oct_22_apr_23	0	0	0	0	M	0	0	0	0	54.8744	54.8744	0	0	68.7	75
oct_22_apr_23	0	0	0	0	F	0	0	0	0	500.073	168.102	0	0		57
oct_22_apr_23	0	0	0	0	M	0	0	0	0	192.359	116.499	0	0	70.4	58
oct_22_apr_23	0	0	0	0	M	0	0	0	0	175.58	30.0522	0	0	113.4	67
oct_22_apr_23	0	0	0	0	M	0	0	0	0	1683.96	785.769	497.85	1	82.7	47
oct_22_apr_23	0	0	0	0	M	0	0	0	0	119.39	119.39	0	0	103	74
oct_22_apr_23	0	0	0	0	F	0	0	0	0	141.844	141.844	0	0	74.5	85
oct_22_apr_23	0	0	0	0	F	0	0	0	0	114.781	108.118	0	0	54.54	67
oct_22_apr_23	0	0	0	0	M	0	0	0	0	107.293	73.9039	0	0	88	86
oct_22_apr_23	1	0	1	0	M	0	0	0	0	164.761	69.5856	20.5	0	116	79
oct_22_apr_23	0	0	0	0	F	0	0	0	0	74.375	74.375	0	0	177.4	59
oct_22_apr_23	0	0	0	0	M	0	0	0	0	302.853	79.0392	0	1	82.7	90
oct_22_apr_23	0	0	0	0	M	0	0	0	0	56.9608	56.9608	0	0	82.3	33
oct_22_apr_23	1	0	1	0	F	0	0	0	0	463.737	263.213	105.283	1	116.7	63
oct_22_apr_23	0	0	0	0	F	0	0	0	0	233.768	127.051	0	0	67.8	86
oct_22_apr_23	0	0	0	0	F	0	0	0	0	97.69	96.1144	0	0	78.4	74
oct_22_apr_23	0	0	0	0	F	0	0	0	0	64.6417	60.7089	0	0	49.2	90
oct_22_apr_23	0	0	0	0	F	1	0	0	0	85.4064	61.9108	0	0	68.5	88
oct_22_apr_23	0	0	0	0	F	0	0	0	0	145.733	48.3061	0	0	66.6	85
oct_22_apr_23	0	0	0	0	F	1	0	0	0	879.16	630.764	113.317	1	50.4	68
oct_22_apr_23	0	0	0	0	F	0	0	0	0	207.474	106.973	0	0	48.6	76
oct_22_apr_23	0	0	0	0	M	0	0	0	0	156.083	156.083	0	0	56.2	73
oct_22_apr_23	0	0	0	0	M	0	0	0	0	324.952	268.147	0	0	71.1	71
oct_22_apr_23	0	0	0	0	F	0	0	0	0	346.305	89.9922	6.16667	0	69	77
oct_22_apr_23	0	0	0	0	M	0	0	0	0	52.1011	41.6192	0	0	50.2	63
oct_22_apr_23	0	0	0	0	F	0	0	0	0	201.802	51.9047	0	0	71	53
oct_22_apr_23	0	0	0	0	M	0	0	0	0	121.654	109.807	0	0	59	70
oct_22_apr_23	0	0	0	0	M	0	0	0	0	118.262	108.136	0	0	113.4	78
oct_22_apr_23	0	0	0	0	F	0	0	0	0	179.356	179.356	0	0	60.8	86
oct_22_apr_23	1	0	1	0	M	0	0	0	0	422.08	183.986	25.4667	1	65.7	34
oct_22_apr_23	0	0	0	0	M	0	0	0	0	10.0414	10.0414	0	0	133	62
oct_22_apr_23	0	0	0	0	F	0	0	0	0	30.4389	21.6083	0	0	78.9	76
oct_22_apr_23	0	0	0	0	F	0	0	0	0	149.676	54.7711	0	0	82.7	67
oct_22_apr_23	0	0	0	0	M	0	0	0	0	57.4569	47.9333	0	0	86.18	66
oct_22_apr_23	0	0	0	0	M	0	0	0	0	50.0219	50.0219	0	0	58	60
oct_22_apr_23	0	0	0	0	F	0	0	0	0	184.472	44.3	0	0	58.1	76
oct_22_apr_23	0	0	0	0	F	0	0	0	0	306.446	149.368	0	0	59	80
oct_22_apr_23	0	0	0	0	M	0	0	0	0	164.087	155.144	0	0	95	64
oct_22_apr_23	0	0	0	0	F	0	0	0	0	358.534	356.5	0	0	76.8	88
oct_22_apr_23	0	0	0	0	F	0	0	0	0	112.481	41.3875	0	0	80.5	41
oct_22_apr_23	0	0	0	0	M	0	0	0	0	9.85722	9.85722	0	0	84.7	46
oct_22_apr_23	0	0	0	0	F	0	0	0	0	215.959	169.28	0	0	84.9	88
oct_22_apr_23	0	0	0	0	F	0	0	0	0	106.029	77.2733	0	0	77.4	90
oct_22_apr_23	0	0	0	0	F	0	0	0	0	20.655	20.655	0	0	110	32
oct_22_apr_23	0	0	0	0	F	0	0	0	0	35.0719	15.2531	0	0	49.9	68
oct_22_apr_23	0	0	0	0	F	0	0	0	0	31.4892	23.8847	0	0	84.7	48
oct_22_apr_23	0	0	0	0	M	0	0	0	0	56.1786	46.1853	0	0	112.5	52
oct_22_apr_23	0	0	0	0	M	0	0	0	0	203.312	101.309	0	0	86.9	59
oct_22_apr_23	0	0	0	0	F	0	0	0	0	155.497	155.497	0	0	71.4	89
oct_22_apr_23	0	0	0	0	M	0	0	0	0	33.1394	16.4322	0	0	98.6	56
oct_22_apr_23	0	0	0	0	M	0	0	0	0	237.429	163.144	0	1	85.73	73
oct_22_apr_23	1	0	1	0	F	0	0	0	0	469.565	128.319	13.5167	1	68	60
oct_22_apr_23	1	0	1	0	M	0	0	0	0	583.845	507.234	75.1	1	65.1	77
oct_22_apr_23	0	0	0	0	M	0	0	0	0	202.237	95.6808	0	0	86.9	81
oct_22_apr_23	0	0	0	0	F	0	0	0	0	105.391	58.8172	0	0	67.2	28
oct_22_apr_23	0	0	0	0	F	0	0	0	0	213.87	127.218	0	0	165	77
oct_22_apr_23	0	0	0	0	M	0	0	0	0	47.9506	43.5925	0	0	97.8	65
oct_22_apr_23	0	0	0	0	F	0	0	0	0	29.1764	20.6147	0	0	74.39	74
oct_22_apr_23	0	0	0	0	F	0	0	0	0	30.9828	20.2283	0	0	80	73
oct_22_apr_23	0	0	0	0	F	0	0	0	0	64.4114	43.3728	0	0	86.3	49
oct_22_apr_23	0	0	0	0	M	0	0	0	0	142.034	138.231	0	0	79.8	76
oct_22_apr_23	0	0	0	0	M	0	0	0	0	355.528	115.936	0	0	87.4	60
oct_22_apr_23	0	0	0	0	M	0	0	0	0	218.373	207.953	0	0	61.4	69
oct_22_apr_23	0	0	0	0	M	0	0	0	0	224.028	76.9333	0	1	54.4	77
oct_22_apr_23	1	0	1	0	M	0	0	0	0	333.935	333.935	202.833	0	72.7	36
oct_22_apr_23	0	0	0	0	F	0	0	0	0	97.5219	71.9328	0	0		60
oct_22_apr_23	0	0	0	0	F	0	0	0	0	124.779	110.688	0	0	78.7	56
oct_22_apr_23	0	0	0	0	M	0	0	0	0	25.6767	17.1392	0	0		68
oct_22_apr_23	0	0	0	0	M	0	0	0	0	32.8644	32.8644	0	0		78
oct_22_apr_23	1	0	1	0	F	0	0	0	0	238.922	190.04	50.1167	0	82.8	67
oct_22_apr_23	0	0	0	0	M	0	0	0	0	161.248	86.8972	0	0		35
oct_22_apr_23	0	0	0	0	M	0	0	0	0	64.5972	53.4908	0	0	71.6	53
oct_22_apr_23	0	0	0	0	F	0	0	0	0	611.637	143.131	0	0	60.4	39
oct_22_apr_23	0	0	0	0	F	0	0	0	0	65.4553	61.6767	0	0	66.6	89
oct_22_apr_23	0	0	0	0	F	0	0	0	0	109.584	100.987	0	1	101.5	48
oct_22_apr_23	0	0	0	0	F	0	0	0	0	52.6947	43.7381	0	0	111	35
oct_22_apr_23	0	0	0	0	M	0	0	0	0	250.304	216.18	0	0	108.5	74
oct_22_apr_23	1	0	1	0	M	1	1	0	0	370.229	370.229	330.267	1	67.4	67
oct_22_apr_23	0	0	0	0	M	0	0	0	0	41.3569	30.0706	0	0	99.1	66
oct_22_apr_23	1	0	1	0	F	0	0	0	0	588.646	77.8244	28.1833	1	107.2	38
oct_22_apr_23	0	0	0	0	M	0	0	0	0	491.294	212.849	10.4167	1	75.8	61
oct_22_apr_23	0	0	0	0	F	0	0	0	0	160.598	97.03	0	0	78.8	63
oct_22_apr_23	0	0	0	0	M	0	0	0	0	272.958	204.703	0	0	102	86
oct_22_apr_23	0	0	0	0	F	0	0	0	0	54.0478	42.3069	0	0	64.1	23
oct_22_apr_23	0	0	0	0	F	0	0	0	0	275.526	248.131	0	1	78.6	71
oct_22_apr_23	0	0	0	0	F	0	0	0	0	172.303	21.5289	0	0	124.5	57
oct_22_apr_23	0	0	0	0	M	0	0	0	0	33.8169	27.0678	0	0	91.9	80
oct_22_apr_23	0	0	0	0	F	0	0	0	0	599.341	588.802	0	0	74.1	82
oct_22_apr_23	0	0	0	0	M	0	0	0	0	276.159	276.159	0	0	72.1	58
oct_22_apr_23	0	0	0	0	F	0	0	0	0	136.705	62.2211	0	0	93	70
oct_22_apr_23	0	0	0	0	M	0	0	0	0	191.595	191.595	0	0	101.9	70
oct_22_apr_23	0	0	0	0	M	0	0	0	0	57.1483	48.7731	0	0	69.5	26
oct_22_apr_23	0	0	0	0	M	0	0	0	0	31.0661	18.7561	0	0	66.1	53
oct_22_apr_23	0	0	0	0	M	0	0	0	0	343.398	121.84	4	1	89.4	76
oct_22_apr_23	0	0	0	0	F	0	0	0	0	31.9222	24.4439	0	0	53.07	66
oct_22_apr_23	0	0	0	0	M	0	0	0	0	79.1636	19.56	0	0	96.2	73
oct_22_apr_23	0	0	0	0	M	0	0	0	0	1409.06	802.769	149.8	1	68.15	75
oct_22_apr_23	0	0	0	0	M	0	0	0	0	363.468	88.5572	0	0	107.6	76
oct_22_apr_23	1	0	1	0	F	0	0	0	0	409.725	182.732	24.9667	0	46.3	76
oct_22_apr_23	0	0	0	0	M	0	0	0	0	72.115	51.5647	0	0	118.4	69
oct_22_apr_23	0	0	0	0	M	0	0	0	0	402.517	402.517	4.88333	0	76.2	47
oct_22_apr_23	0	0	0	0	M	0	0	0	0	616.693	248.978	0	1	105	67
oct_22_apr_23	0	0	0	0	F	0	0	0	0	38.4294	10.8697	0	0	129.4	28
oct_22_apr_23	0	0	0	0	F	0	0	0	0	80.1656	67.7122	0	0	90.9	68
oct_22_apr_23	0	0	0	0	M	0	0	0	0	128.067	125.684	0	0		54
oct_22_apr_23	0	0	0	0	M	0	0	0	0	78.38	35.8392	0	0	99.6	45
oct_22_apr_23	0	0	0	0	M	1	1	0	0	333.179	50.5889	0	0	56.1	65
oct_22_apr_23	0	0	0	0	F	0	0	0	0	291.509	278.735	0	0	66.2	23
oct_22_apr_23	0	0	0	0	F	0	0	0	0	150.578	125.34	0	0	70.1	87
oct_22_apr_23	0	0	0	0	M	0	0	0	0	85.2981	52.8044	0	0	64.5	67
oct_22_apr_23	0	0	0	0	F	0	0	0	0	133.256	33.5044	0	0	84.5	27
oct_22_apr_23	0	0	0	0	M	0	0	0	0	22.6789	22.6789	0	0	86.2	63
oct_22_apr_23	0	0	0	0	M	0	0	0	0	120.703	90.2197	0	0	103	23
oct_22_apr_23	0	0	0	0	M	1	0	0	0	216.317	24.1208	0	0	69.3	67
oct_22_apr_23	0	0	0	0	F	0	0	0	0	26.0697	16.5678	0	0	109.5	55
oct_22_apr_23	0	0	0	0	M	0	0	0	0	20.1742	20.1742	2.53333	0	117	59
oct_22_apr_23	0	0	0	0	F	0	0	0	0	43.3936	19.2297	0	0	53.2	78
oct_22_apr_23	0	0	0	0	M	0	0	0	0	147.094	128.052	0	0	79.1	69
oct_22_apr_23	0	0	0	0	F	0	0	0	0	69.5147	69.5147	0	0	96.8	76
oct_22_apr_23	0	0	0	0	M	0	0	0	0	31.8728	15.1908	0	0	96	46
oct_22_apr_23	0	0	0	0	F	0	0	0	0	292.512	216.579	0	0	81	77
oct_22_apr_23	0	0	0	0	F	0	0	0	0	225.475	73.0244	0	0	125	42
oct_22_apr_23	0	0	0	0	F	0	0	0	0	29.5272	24.2958	0	0	98	61
oct_22_apr_23	0	0	0	0	M	0	0	0	0	188.806	97.8378	0	0	75.6	90
oct_22_apr_23	1	0	1	0	M	0	0	0	0	331.016	305.806	52.8667	1	82.5	65
oct_22_apr_23	0	0	0	0	M	0	0	0	0	418.444	309.668	0	0	78.7	81
oct_22_apr_23	0	0	0	0	M	0	0	0	0	57.3969	47.9925	0	0	116.1	74
oct_22_apr_23	0	0	0	0	F	0	0	0	0	349.4	209.087	0	0	45.6	83
oct_22_apr_23	0	0	0	0	F	0	0	0	0	143.749	52.0164	0	0	58.5	30
oct_22_apr_23	0	0	0	0	F	0	0	0	0	33.54	26.7367	0	0	82.8	30
oct_22_apr_23	0	0	0	0	F	0	0	0	0	29.9211	19.2211	0	0	58.5	24
oct_22_apr_23	0	0	0	0	F	0	0	0	0	74.0081	72.3967	0	0	77.3	49
oct_22_apr_23	0	0	0	0	M	0	0	0	0	61.7203	59.175	0	0	76.5	27
oct_22_apr_23	0	0	0	0	M	1	0	0	0	110.194	109.389	0	0	72.4	90
oct_22_apr_23	0	0	0	0	F	1	1	0	0	1037.67	831.397	143.483	0	100.3	79
oct_22_apr_23	0	0	0	0	F	0	0	0	0	118.401	47.3636	0	0	84.9	90
oct_22_apr_23	0	0	0	0	F	0	0	0	0	256.777	165.582	0	1	128.8	72
oct_22_apr_23	0	0	0	0	F	0	0	0	0	111.345	85.6847	0	0	149.6	84
oct_22_apr_23	0	0	0	0	F	0	0	0	0	151.18	144.166	0	0	105.1	87
oct_22_apr_23	0	0	0	0	M	0	0	0	0	222.285	164.346	0	0	79.5	67
oct_22_apr_23	0	0	0	0	M	0	0	0	0	57.1072	54.06	0	0	84.5	86
oct_22_apr_23	0	0	0	0	M	0	0	0	0	76.6036	13.2256	0	0		74
oct_22_apr_23	0	0	0	0	M	0	0	0	0	55.9397	26.9156	0	0	99.6	57
oct_22_apr_23	0	0	0	0	F	1	0	0	0	107.156	36.0433	3	0		84
oct_22_apr_23	0	0	0	0	F	1	1	0	0	100.264	23.4817	0	0	66.8	66
oct_22_apr_23	0	0	0	0	M	0	0	0	0	31.8331	31.8331	0	0	74.8	21
oct_22_apr_23	1	0	1	0	M	0	0	0	0	91.3381	80.2222	90.55	0	90.9	37
oct_22_apr_23	0	0	0	0	M	0	0	0	0	14.5858	14.5858	0	0	41.3	20
oct_22_apr_23	0	0	0	0	F	0	0	0	0	34.7258	34.7258	0	0	65.4	50
oct_22_apr_23	0	0	0	0	F	0	0	0	0	201.874	148.911	0	0	69.5	84
oct_22_apr_23	0	0	0	0	F	0	0	0	0	150.923	147.053	0	0	70.3	62
oct_22_apr_23	0	0	0	0	M	0	0	0	0	52.4347	49.0678	0	0	65.7	85
oct_22_apr_23	0	0	0	0	M	0	0	0	0	172.126	69.5372	0	0	69.7	77
oct_22_apr_23	0	0	0	0	F	0	0	0	0	26.4547	20.7425	0	0	68.7	25
oct_22_apr_23	0	0	0	0	M	0	0	0	0	38.0883	15.6472	0	0	98.3	36
oct_22_apr_23	0	0	0	0	M	0	0	0	0	63.4547	61.0983	0	0	49.2	30
oct_22_apr_23	0	0	0	0	M	0	0	0	0	242.064	170.31	0	0	61.5	88
oct_22_apr_23	0	0	0	0	M	0	0	0	0	3379.95	617.628	300.417	1	91.7	54
oct_22_apr_23	0	0	0	0	M	0	0	0	0	32.5017	23.8656	0	0	84.1	76
oct_22_apr_23	0	0	0	0	F	0	0	0	0	33.6833	23.5467	0	0	48.5	79
oct_22_apr_23	0	0	0	0	F	0	0	0	0	774.514	616.976	0	1	100.8	46
oct_22_apr_23	0	0	0	0	F	0	0	0	0	104.195	93.6608	0	0	59.9	30
oct_22_apr_23	0	0	0	0	F	0	0	0	0	80.98	30.3042	0	0	98.1	54
oct_22_apr_23	0	0	0	0	M	0	0	0	0	166.46	166.46	0	0	103.5	48
oct_22_apr_23	0	0	0	0	M	0	0	0	0	41.3956	27.4558	0	0	74.5	43
oct_22_apr_23	0	0	0	0	F	0	0	0	0	687.139	44.6036	0	0	153.3	35
oct_22_apr_23	0	0	0	0	M	0	0	0	0	32.8	18.4942	0	0	80.9	46
oct_22_apr_23	0	0	0	0	M	0	0	0	0	148.469	44.1858	0	0	111.1	59
oct_22_apr_23	1	0	1	0	F	1	1	0	0	27.1669	27.1669	27.5833	1	89.3	64
oct_22_apr_23	0	0	0	0	M	0	0	0	0	168.957	160.022	0	0	130.6	72
oct_22_apr_23	0	0	0	0	F	0	0	0	0	162.669	131.41	0	0	62	75
oct_22_apr_23	0	0	0	0	F	0	0	0	0	44.1208	19.1867	0	0	65	46
oct_22_apr_23	0	0	0	0	F	0	0	0	0	261.55	126.531	0	0	87.9	69
oct_22_apr_23	0	0	0	0	F	0	0	0	0	66.7319	44.7447	0	0	81.8	52
oct_22_apr_23	0	0	0	0	M	0	0	0	0	86.0661	71.0939	0	0	64.3	77
oct_22_apr_23	0	0	0	0	M	0	0	0	0	322.767	125.904	0	0	74.8	67
oct_22_apr_23	0	0	0	0	M	0	0	0	0	782.773	537.747	47.1833	1	107	82
oct_22_apr_23	0	0	0	0	F	0	0	0	0	25.6331	24.9319	0	0	65.3	21
oct_22_apr_23	0	0	0	0	M	0	0	0	0	96.1906	11.2167	0	0	92.9	87
oct_22_apr_23	0	0	0	0	F	0	0	0	0	76.4914	57.9056	0	0	70.1	21
oct_22_apr_23	0	0	0	0	F	0	0	0	0	35.8306	22.2122	0	0	76.9	71
oct_22_apr_23	0	0	0	0	M	1	0	0	0	410.09	294.509	0	0	74	55
oct_22_apr_23	0	0	0	0	M	0	0	0	0	168.293	152.991	0	0	112	75
oct_22_apr_23	0	0	0	0	M	0	0	0	0	95.5792	80.8778	0	0	70.7	40
oct_22_apr_23	0	0	0	0	F	0	0	0	0	93.5111	61.0667	0	0	116	52
oct_22_apr_23	0	0	0	0	M	0	0	0	0	620.95	473.209	0	0	89.4	82
oct_22_apr_23	0	0	0	0	M	0	0	0	0	80.9592	59.5622	0	0	95.3	58
oct_22_apr_23	0	0	0	0	M	0	0	0	0	102.493	99.8497	0	0	79	85
oct_22_apr_23	0	0	0	0	F	0	0	0	0	122.059	25.7231	0	0	99	76
oct_22_apr_23	0	0	0	0	F	0	0	0	0	163.484	44.2397	0	0	53.7	88
oct_22_apr_23	0	0	0	0	M	0	0	0	0	138.852	56.4989	0	0	119	63
oct_22_apr_23	0	0	0	0	F	0	0	0	0	457.124	94.0694	0	1	98	79
oct_22_apr_23	0	0	0	0	F	0	0	0	0	214.27	119.85	0	0	115.7	46
oct_22_apr_23	1	0	1	0	M	0	0	0	0	533.518	389.832	224.617	1	74.3	55
oct_22_apr_23	0	0	0	0	F	0	0	0	0	51.7733	23.8586	0	0	41.5	66
oct_22_apr_23	1	0	1	0	F	1	1	0	0	159.225	146.101	34.5667	1	79.4	76
oct_22_apr_23	1	1	0	0	F	0	0	0	0	567.658	88.0117	46.95	0	42.7	63
oct_22_apr_23	0	0	0	0	F	0	0	0	0	96.2392	86.2378	0	0	112.9	62
oct_22_apr_23	0	0	0	0	F	0	0	0	0	142.869	90.8881	0	0	43.9	32
oct_22_apr_23	0	0	0	0	M	0	0	0	0	73.1211	50.1164	0	0	83	55
oct_22_apr_23	0	0	0	0	M	0	0	0	0	60.0306	43.1344	0	0	82	80
oct_22_apr_23	0	0	0	0	M	0	0	0	0	107.417	107.417	0	0		51
oct_22_apr_23	0	0	0	0	M	0	0	0	0	136.549	134.355	0	0	70.6	32
oct_22_apr_23	1	1	0	0	M	0	0	0	0	288.445	287.153	41.2333	0	77.7	27
oct_22_apr_23	0	0	0	0	M	0	0	0	0	78.6611	61.88	0	0	170.4	53
oct_22_apr_23	1	1	0	0	M	1	1	0	0	46.9814	46.9814	52.5	0	80.4	78
oct_22_apr_23	0	0	0	0	F	1	0	0	0	130.979	3.58639	0	0	85.2	81
oct_22_apr_23	0	0	0	0	M	0	0	0	0	56.1264	41.8328	0	0	124.2	39
oct_22_apr_23	0	0	0	0	F	0	0	0	0	370.902	213.457	0	0	74.7	70
oct_22_apr_23	1	0	1	0	F	1	1	0	0	121.183	117.976	63.2167	1	58.2	89
oct_22_apr_23	0	0	0	0	F	0	0	0	0	237.413	106.796	0	1	63.5	77
oct_22_apr_23	0	0	0	0	M	0	0	0	0	166.09	156.657	7.83333	1	132.3	59
oct_22_apr_23	0	0	0	0	M	0	0	0	0	89.0897	79.4167	0	0	80.5	61
oct_22_apr_23	0	0	0	0	F	0	0	0	0	67.0833	62.8783	0	0	61.5	72
oct_22_apr_23	0	0	0	0	F	0	0	0	0	186.885	163.954	0	1	77.7	82
oct_22_apr_23	0	0	0	0	M	0	0	0	0	27.6611	17.5603	0	0	90.4	48
oct_22_apr_23	0	0	0	0	M	0	0	0	0	29.6281	16.1303	0	0	78.9	77
oct_22_apr_23	0	0	0	0	M	0	0	0	0	31.5303	19.0003	0	0	85.1	81
oct_22_apr_23	0	0	0	0	M	0	0	0	0	867.431	123.873	0	0	68.4	61
oct_22_apr_23	0	0	0	0	M	0	0	0	0	196.219	65.4975	0	0	89.8	87
oct_22_apr_23	0	0	0	0	F	0	0	0	0	27.7639	22.3075	0	0	61.69	66
oct_22_apr_23	0	0	0	0	F	0	0	0	0	8.9475	8.9475	0	0	55.6	33
oct_22_apr_23	0	0	0	0	M	0	0	0	0	71.2997	61.3628	0	0	69	90
oct_22_apr_23	0	0	0	0	M	0	0	0	0	183.267	61.9519	0	0	84	88
oct_22_apr_23	0	0	0	0	M	0	0	0	0	36.4636	26.9028	0	0	201.5	50
oct_22_apr_23	0	0	0	0	F	0	0	0	0	50.6428	20.9667	0	0	48.7	90
oct_22_apr_23	0	0	0	0	M	0	0	0	0	30.5753	26.3703	0	0	87.5	71
oct_22_apr_23	0	0	0	0	F	0	0	0	0	192.345	156.452	0	0	96.6	81
oct_22_apr_23	0	0	0	0	M	1	1	0	0	15.1633	15.1633	1.35	0		78
oct_22_apr_23	0	0	0	0	F	0	0	0	0	33.1428	8.69444	0	0	74.6	42
oct_22_apr_23	0	0	0	0	M	0	0	0	0	68.32	48.76	0	0	83.8	80
oct_22_apr_23	0	0	0	0	M	0	0	0	0	175.299	154.544	0	1	98.6	36
oct_22_apr_23	0	0	0	0	F	0	0	0	0	141.998	38.5756	0	0	61.2	37
oct_22_apr_23	0	0	0	0	F	0	0	0	0	83.555	83.555	0	0	107	62
oct_22_apr_23	0	0	0	0	F	0	0	0	0	25.2594	25.2594	0	0	85.7	30
oct_22_apr_23	0	0	0	0	F	1	1	0	0	6.74306	6.74306	9.08333	0	89	75
oct_22_apr_23	0	0	0	0	M	0	0	0	0	41.9661	41.9661	0	0		51
oct_22_apr_23	0	0	0	0	M	0	0	0	0	1449.23	113.751	0	1	101.7	60
oct_22_apr_23	0	0	0	0	M	0	0	0	0	30.1614	21.1547	0	0	81	76
oct_22_apr_23	0	0	0	0	M	0	0	0	0	177.338	89.7586	0	0	107.6	28
oct_22_apr_23	0	0	0	0	F	0	0	0	0	30.5719	30.5719	0	0	47.9	47
oct_22_apr_23	0	0	0	0	F	0	0	0	0	127.901	77.8986	0	0	96.8	61
oct_22_apr_23	0	0	0	0	M	0	0	0	0	215.464	117.15	9.85	0	73	73
oct_22_apr_23	0	0	0	0	F	0	0	0	0	122.603	79.3325	0	0	40.8	86
oct_22_apr_23	0	0	0	0	M	0	0	0	0	1307.74	847.399	428.667	1	100.5	72
oct_22_apr_23	0	0	0	0	M	0	0	0	0	135.495	64.795	0	0	74.6	85
oct_22_apr_23	0	0	0	0	M	0	0	0	0	425.448	305.605	0	0	130.9	66
oct_22_apr_23	0	0	0	0	M	1	0	0	0	2213.14	2139.39	260.567	1	78.7	88
oct_22_apr_23	1	1	0	0	M	0	0	0	0	665.764	424.944	139.533	0	59.9	69
oct_22_apr_23	0	0	0	0	F	0	0	0	0	69.8828	65.3992	0	0	62.5	89
oct_22_apr_23	0	0	0	0	F	0	0	0	0	106.026	106.026	0	0	73.4	87
oct_22_apr_23	0	0	0	0	M	0	0	0	0	29.8656	29.8656	0	0	76	63
oct_22_apr_23	0	0	0	0	F	0	0	0	0	33.5894	26.0936	0	0		77
oct_22_apr_23	0	0	0	0	F	0	0	0	0	121.41	112.336	0	0	80.4	60
oct_22_apr_23	0	0	0	0	M	0	0	0	0	28.24	24.0367	0	0	91.1	67
oct_22_apr_23	0	0	0	0	F	0	0	0	0	29.7294	25.64	0	0		77
oct_22_apr_23	0	0	0	0	F	0	0	0	0	77.6631	51.5303	0	0	69.5	57
oct_22_apr_23	1	1	0	0	M	0	0	0	0	315.276	149.235	39.3833	0	56.2	19
oct_22_apr_23	0	0	0	0	M	0	0	0	0	245.694	80.1194	0	0	106.6	60
oct_22_apr_23	0	0	0	0	M	0	0	0	0	76.7186	31.545	0	0	90.6	86
oct_22_apr_23	0	0	0	0	F	0	0	0	0	74.3208	38.2017	0	0	57.3	32
oct_22_apr_23	0	0	0	0	F	0	0	0	0	310.264	211.488	0	0	81.6	25
oct_22_apr_23	0	0	0	0	M	0	0	0	0	111.634	80.1592	0	0	61.2	75
oct_22_apr_23	0	0	0	0	F	0	0	0	0	40.4747	29.1894	0	0	63	68
oct_22_apr_23	0	0	0	0	F	0	0	0	0	34.6869	12.0147	0	0	97.5	38
oct_22_apr_23	0	0	0	0	M	0	0	0	0	4386	1862.75	392.317	1	121.7	55
oct_22_apr_23	0	0	0	0	M	0	0	0	0	240.281	72.5878	0	0		62
oct_22_apr_23	0	0	0	0	F	0	0	0	0	377.512	29.5061	0	0	122.4	72
oct_22_apr_23	1	0	1	0	F	1	1	0	0	228.342	187.942	117.5	1	90.4	79
oct_22_apr_23	0	0	0	0	M	0	0	0	0	63.0814	61.0072	0	0	81.5	33
oct_22_apr_23	0	0	0	0	F	0	0	0	0	89.1494	37.9583	0	0	81.4	60
oct_22_apr_23	0	0	0	0	F	0	0	0	0	245.575	17.7106	0	0	84.6	70
oct_22_apr_23	0	0	0	0	M	0	0	0	0	48.6442	23.5631	0	0	95.5	74
oct_22_apr_23	0	0	0	0	M	0	0	0	0	93.1439	63.8833	0	0	80.6	58
oct_22_apr_23	0	0	0	0	M	0	0	0	0	125.923	33.9036	0	0	127.6	53
oct_22_apr_23	0	0	0	0	M	0	0	0	0	128.429	16.4553	0	1	102.3	69
oct_22_apr_23	1	0	1	0	F	1	0	0	0	691.321	519.951	228.7	1	48.3	85
oct_22_apr_23	0	0	0	0	F	0	0	0	0	78.2431	50.7172	0	0	59.1	77
oct_22_apr_23	0	0	0	0	M	0	0	0	0	96.49	89.8206	0	0	96	77
oct_22_apr_23	0	0	0	0	F	0	0	0	0	27.8772	16.64	0	0	51.3	74
oct_22_apr_23	0	0	0	0	F	0	0	0	0	145.705	132.662	0	0	99.2	72
oct_22_apr_23	0	0	0	0	M	0	0	0	0	239.852	49.2142	0	0	63.7	66
oct_22_apr_23	0	0	0	0	F	0	0	0	0	38.3025	25.0606	0	0	65.4	29
oct_22_apr_23	0	0	0	0	F	0	0	0	0	101.071	43.8633	0	0	118	68
oct_22_apr_23	0	0	0	0	M	0	0	0	0	106.115	89.8014	0	0	80.8	49
oct_22_apr_23	1	0	1	0	F	0	0	0	0	118.821	48.4697	14.9167	0	44	76
oct_22_apr_23	0	0	0	0	M	0	0	0	0	39.3678	37.5947	0	0	76.7	78
oct_22_apr_23	0	0	0	0	M	0	0	0	0	328.018	40.8356	0	0	155.8	62
oct_22_apr_23	0	0	0	0	M	0	0	0	0	232.641	180.662	0	1	112.3	90
oct_22_apr_23	0	0	0	0	M	1	1	0	0	1442.19	766.576	224.617	1	96.3	83
oct_22_apr_23	0	0	0	0	F	0	0	0	0	120.593	117.834	0	0	89	35
oct_22_apr_23	0	0	0	0	F	0	0	0	0	126.529	109.495	0	0	105.6	67
oct_22_apr_23	0	0	0	0	M	0	0	0	0	122.435	45.4144	0	0	66.7	76
oct_22_apr_23	0	0	0	0	F	0	0	0	0	28.105	18.7644	0	0	74.4	68
oct_22_apr_23	0	0	0	0	M	0	0	0	0	41.3161	41.3161	0	0	81.82	67
oct_22_apr_23	0	0	0	0	F	0	0	0	0	98.3036	86.4903	0	0	84.1	59
oct_22_apr_23	0	0	0	0	M	0	0	0	0	169.09	78.1708	0	0	110.5	83
oct_22_apr_23	0	0	0	0	F	0	0	0	0	287.794	119.722	0	0	93.8	77
oct_22_apr_23	1	0	1	0	M	0	0	0	0	422.401	245.155	17.0167	1	189.1	50
oct_22_apr_23	0	0	0	0	M	0	0	0	0	116.204	53.5697	0	0	127.5	29
oct_22_apr_23	1	0	1	0	F	0	0	0	0	229.44	189.173	129.75	0	84.1	37
oct_22_apr_23	0	0	0	0	F	0	0	0	0	535.704	143.094	0	0	49.9	59
oct_22_apr_23	0	0	0	0	M	0	0	0	0	103.655	75.2028	0	0		21
oct_22_apr_23	0	0	0	0	M	0	0	0	0	304.176	148.885	0	0	94.9	75
oct_22_apr_23	0	0	0	0	F	0	0	0	0	260.201	260.201	0	0	79.5	62
oct_22_apr_23	0	0	0	0	F	0	0	0	0	52.6108	23.1283	0	0	56.6	57
oct_22_apr_23	0	0	0	0	F	0	0	0	0	337.89	75.1228	0	0	64.5	57
oct_22_apr_23	1	0	1	0	F	0	0	0	0	436.831	425.757	430.367	0	46.4	27
oct_22_apr_23	0	0	0	0	F	0	0	0	0	337.795	22.0483	0	0	105.6	62
oct_22_apr_23	0	0	0	0	M	0	0	0	0	174.32	126.634	0	0	87.4	60
oct_22_apr_23	0	0	0	0	M	0	0	0	0	66.9481	56.0736	0	0	83.3	45
oct_22_apr_23	0	0	0	0	F	0	0	0	0	25.6056	12.0486	0	0	77.7	71
oct_22_apr_23	0	0	0	0	F	1	0	0	0	50.1753	15.2389	0	0		58
oct_22_apr_23	0	0	0	0	M	0	0	0	0	87.9519	13.4242	0	0	73.4	38
oct_22_apr_23	0	0	0	0	M	0	0	0	0	986.637	48.5722	0.35	0	115.67	77
oct_22_apr_23	0	0	0	0	F	0	0	0	0	122.27	32.2325	0	0	67.9	80
oct_22_apr_23	0	0	0	0	M	0	0	0	0	89.4267	82.7186	0	0	89.8	55
oct_22_apr_23	0	0	0	0	M	0	0	0	0	110.542	41.5603	0	0	86.4	84
oct_22_apr_23	0	0	0	0	M	0	0	0	0	212.614	119.629	0	0	86.5	66
oct_22_apr_23	0	0	0	0	F	0	0	0	0	44.7881	44.7881	0	0	81.3	44
oct_22_apr_23	0	0	0	0	F	0	0	0	0	73.6317	48.4325	0	0	61.2	90
oct_22_apr_23	0	0	0	0	F	0	0	0	0	74.6872	56.3794	0	0	87.9	47
oct_22_apr_23	0	0	0	0	F	0	0	0	0	48.6661	46.4408	0	0	86.8	71
oct_22_apr_23	0	0	0	0	F	0	0	0	0	2473.98	176.939	0.0833333	0	58	64
oct_22_apr_23	0	0	0	0	M	0	0	0	0	89.2964	88.0303	0	0	80.7	67
oct_22_apr_23	0	0	0	0	M	0	0	0	0	606.275	138.21	0	0	77.9	60
oct_22_apr_23	1	0	1	0	M	1	1	0	0	347.059	347.059	168.067	1	75.9	71
oct_22_apr_23	0	0	0	0	F	0	0	0	0	249.679	48.5997	0	0	45	74
oct_22_apr_23	0	0	0	0	M	0	0	0	0	104.642	101.734	0	0	82	69
oct_22_apr_23	0	0	0	0	F	0	0	0	0	419.731	105.969	0	0	89.4	38
oct_22_apr_23	0	0	0	0	M	0	0	0	0	67.8156	35.6558	0	0	82.1	67
oct_22_apr_23	0	0	0	0	M	0	0	0	0	348.982	143.305	0	1	63.8	60
oct_22_apr_23	0	0	0	0	M	0	0	0	0	548.113	56.4061	0	0	58	83
oct_22_apr_23	0	0	0	0	F	0	0	0	0	404.918	266.254	0	0	59.7	90
oct_22_apr_23	0	0	0	0	F	0	0	0	0	73.7531	59.9147	0	0	72.12	79
oct_22_apr_23	0	0	0	0	F	0	0	0	0	374.284	217.798	0	1	87.1	68
oct_22_apr_23	0	0	0	0	M	0	0	0	0	368.265	161.173	0	1	86.9	54
oct_22_apr_23	0	0	0	0	M	0	0	0	0	224.008	84.5508	0	0	107.8	88
oct_22_apr_23	0	0	0	0	F	0	0	0	0	1015.7	111.379	0	0	45.2	33
oct_22_apr_23	0	0	0	0	M	0	0	0	0	242.903	118.361	0	0	110.3	86
oct_22_apr_23	0	0	0	0	M	0	0	0	0	509.715	258.076	0	0	93.3	58
oct_22_apr_23	0	0	0	0	M	0	0	0	0	196.78	185.287	0	0	148.3	59
oct_22_apr_23	0	0	0	0	F	0	0	0	0	40.5097	40.5097	0	0		41
oct_22_apr_23	0	0	0	0	F	0	0	0	0	221.71	126.508	0	1	117.93	78
oct_22_apr_23	0	0	0	0	M	0	0	0	0	130.952	15.9703	0	0	146	57
oct_22_apr_23	0	0	0	0	F	0	0	0	0	35.4617	28.0814	0	0	71.5	85
oct_22_apr_23	0	0	0	0	F	0	0	0	0	29.5547	18.5025	0	0	68.6	85
oct_22_apr_23	0	0	0	0	F	1	1	0	0	124.426	78.175	0.2	0	39.3	90
oct_22_apr_23	0	0	0	0	F	0	0	0	0	28.2444	22.4392	0	0	109.2	20
oct_22_apr_23	1	0	1	0	F	1	1	0	0	140.453	25.5931	25.55	1	63.3	76
oct_22_apr_23	0	0	0	0	F	0	0	0	0	49.3503	49.3503	0	0	97.7	76
oct_22_apr_23	0	0	0	0	F	0	0	0	0	33.4661	20.9253	0	0	100.6	56
oct_22_apr_23	0	0	0	0	M	0	0	0	0	537.794	320.845	0	0	72.7	73
oct_22_apr_23	0	0	0	0	M	0	0	0	0	172.104	155.231	0	0	62.7	75
oct_22_apr_23	0	0	0	0	M	0	0	0	0	105.243	93.1792	0	0	98.1	65
oct_22_apr_23	0	0	0	0	M	0	0	0	0	688.271	547.371	0	1	50	30
oct_22_apr_23	0	0	0	0	M	0	0	0	0	62.5317	45.1875	0	0	77.7	63
oct_22_apr_23	0	0	0	0	M	0	0	0	0	51.8247	24.3981	0	0	121.5	40
oct_22_apr_23	0	0	0	0	M	0	0	0	0	77.9169	67.2647	0	0	66.9	65
oct_22_apr_23	0	0	0	0	M	0	0	0	0	983.173	745.293	0	0	98.6	75
oct_22_apr_23	1	1	0	0	M	0	0	0	0	94.47	91.2417	14.95	0	67	73
oct_22_apr_23	0	0	0	0	M	0	0	0	0	298.672	159.896	0	0	105.3	75
oct_22_apr_23	1	0	1	0	F	0	0	0	0	492.153	115.453	28.5333	1	80.1	76
oct_22_apr_23	0	0	0	0	M	0	0	0	0	297.839	131.18	0	0	79	65
oct_22_apr_23	0	0	0	0	F	0	0	0	0	146.993	63.6142	0	0	76.2	77
oct_22_apr_23	1	1	0	0	M	1	1	0	0	6.50389	6.50389	12.0167	0		70
oct_22_apr_23	0	0	0	0	M	0	0	0	0	147.92	110.095	0	0	81.2	77
oct_22_apr_23	0	0	0	0	M	1	0	0	0	952.06	347.983	0	1	80.3	72
oct_22_apr_23	0	0	0	0	M	0	0	0	0	70.4358	64.3344	0	0	92	43
oct_22_apr_23	0	0	0	0	F	1	1	0	0	268.71	35.9919	0	0	37	67
oct_22_apr_23	0	0	0	0	M	0	0	0	0	801.091	801.091	670.067	1	67.4	71
oct_22_apr_23	0	0	0	0	M	0	0	0	0	167.536	46.1956	0	0	106	61
oct_22_apr_23	0	0	0	0	F	0	0	0	0	251.481	62.9231	0	1	74.8	74
oct_22_apr_23	0	0	0	0	M	0	0	0	0	102.276	84.0881	0	0	72.4	60
oct_22_apr_23	0	0	0	0	M	0	0	0	0	138.557	136.005	0	0	65.2	81
oct_22_apr_23	0	0	0	0	F	0	0	0	0	449.174	128.309	0	0	58.1	23
oct_22_apr_23	0	0	0	0	M	0	0	0	0	829.631	323.001	68.1333	1	84.7	74
oct_22_apr_23	0	0	0	0	F	0	0	0	0	72.8817	49.6242	0	0	79.5	75
oct_22_apr_23	1	1	0	0	F	0	0	0	0	210.575	178.289	30	0	62.1	50
oct_22_apr_23	0	0	0	0	M	0	0	0	0	390.478	127.644	0	0	91.7	65
oct_22_apr_23	0	0	0	0	M	0	0	0	0	34.4944	20.5283	0	0	91.2	58
oct_22_apr_23	0	0	0	0	M	0	0	0	0	418.306	50.3264	0	0	62.9	79
oct_22_apr_23	0	0	0	0	F	0	0	0	0	223.373	166.749	0	0	59.3	85
oct_22_apr_23	0	0	0	0	F	0	0	0	0	27.3072	15.9153	0	0	68.4	83
oct_22_apr_23	0	0	0	0	F	0	0	0	0	219.257	168.007	0	0	68	90
oct_22_apr_23	1	1	0	0	M	0	0	0	0	223.277	91.2844	17.0333	1	159.6	53
oct_22_apr_23	0	0	0	0	F	0	0	0	0	263.59	122.521	0	0	99.9	45
oct_22_apr_23	0	0	0	0	M	0	0	0	0	26.5047	21.2256	0	0	112.65	24
oct_22_apr_23	0	0	0	0	F	0	0	0	0	1697.11	1334.41	1001.3	1	64.1	74
oct_22_apr_23	0	0	0	0	M	0	0	0	0	170.821	160.505	0	0	71.7	63
oct_22_apr_23	0	0	0	0	M	0	0	0	0	378.857	54.0703	0	0	75.3	61
oct_22_apr_23	0	0	0	0	M	0	0	0	0	298.212	49.6739	0	0	93.6	85
oct_22_apr_23	0	0	0	0	F	0	0	0	0	78.69	63.6847	0	0	81.2	31
oct_22_apr_23	0	0	0	0	F	0	0	0	0	369.656	62.0872	0	1	85	78
oct_22_apr_23	0	0	0	0	M	0	0	0	0	122.287	26.0525	0	1	68.7	76
oct_22_apr_23	0	0	0	0	F	0	0	0	0	53.3708	24.2761	0	0	81.8	51
oct_22_apr_23	0	0	0	0	M	0	0	0	0	142.145	142.145	0	0	44.7	61
oct_22_apr_23	0	0	0	0	M	0	0	0	0	62.9606	40.3611	0	0	104.8	57
oct_22_apr_23	1	0	1	0	M	0	0	0	0	190.724	123.15	23.45	1	71.5	66
oct_22_apr_23	0	0	0	0	M	0	0	0	0	373.27	332.253	0	0	90.4	43
oct_22_apr_23	0	0	0	0	F	1	0	0	0	141.66	133.697	0	0	95.6	76
oct_22_apr_23	0	0	0	0	M	0	0	0	0	210.848	158.699	0	1	75.6	82
oct_22_apr_23	0	0	0	0	M	0	0	0	0	174.762	62.4431	0	0	66.2	31
oct_22_apr_23	0	0	0	0	F	0	0	0	0	30.6969	19.0686	0	0	110.2	32
oct_22_apr_23	0	0	0	0	M	0	0	0	0	28.5672	19.9811	0	0	78.9	75
oct_22_apr_23	0	0	0	0	M	0	0	0	0	81.2083	61.0514	0	0	94.3	80
oct_22_apr_23	0	0	0	0	F	0	0	0	0	34.0078	22.5439	0	0	59.3	84
oct_22_apr_23	0	0	0	0	F	0	0	0	0	54.8194	24.5067	0	0	86.3	57
oct_22_apr_23	0	0	0	0	F	0	0	0	0	154.62	70.6114	0	0	116.5	50
oct_22_apr_23	0	0	0	0	M	0	0	0	0	81.2875	43.7417	0	0	120	71
oct_22_apr_23	0	0	0	0	M	0	0	0	0	83.8225	55.4889	0	0	138.3	54
oct_22_apr_23	0	0	0	0	F	1	1	0	0	116.562	16.4289	0	0	68.8	90
oct_22_apr_23	0	0	0	0	F	0	0	0	0	53.4739	28.3278	0	0	84.3	82
oct_22_apr_23	0	0	0	0	M	0	0	0	0	334.27	74.0997	0	0	66.1	62
oct_22_apr_23	0	0	0	0	F	0	0	0	0	32.7	22.4667	0	0	57.95	43
oct_22_apr_23	0	0	0	0	F	0	0	0	0	167.492	156.011	0	0	90	68
oct_22_apr_23	0	0	0	0	F	0	0	0	0	46.7892	29.5825	0	0	108	52
oct_22_apr_23	0	0	0	0	F	0	0	0	0	236.859	150.857	0	0	88.1	86
oct_22_apr_23	0	0	0	0	M	0	0	0	0	162.765	147.326	0	0	91.7	56
oct_22_apr_23	0	0	0	0	F	0	0	0	0	353.702	118.628	0	0	74.6	68
oct_22_apr_23	0	0	0	0	F	0	0	0	0	157.708	32.8356	0	1	130.63	26
oct_22_apr_23	0	0	0	0	F	0	0	0	0	36.9486	19.7992	0	0	71.1	72
oct_22_apr_23	1	0	1	0	M	0	0	0	0	154.268	151.351	31.7833	0	114	79
oct_22_apr_23	0	0	0	0	F	0	0	0	0	58.6403	58.6403	0	0	82	61
oct_22_apr_23	0	0	0	0	M	0	0	0	0	582.638	74.9833	0	0	75.8	55
oct_22_apr_23	0	0	0	0	F	0	0	0	0	85.8622	15.4806	0	0	100.7	39
oct_22_apr_23	1	1	0	0	F	1	1	0	0	512.769	469.444	367.317	1	43.1	40
oct_22_apr_23	0	0	0	0	M	0	0	0	0	76.8661	50.4431	0	0	91.4	41
oct_22_apr_23	1	0	1	0	F	0	0	0	0	391.291	303.242	41.1	1	86.8	75
oct_22_apr_23	0	0	0	0	F	0	0	0	0	83.1625	74.6436	0	0	58.1	57
oct_22_apr_23	0	0	0	0	F	0	0	0	0	264.802	135.215	0	0	62.6	87
oct_22_apr_23	0	0	0	0	F	0	0	0	0	140.763	124.586	0	0	72.8	82
oct_22_apr_23	0	0	0	0	M	1	1	0	0	62.8044	3.71306	0	0	96.3	81
oct_22_apr_23	0	0	0	0	F	0	0	0	0	169.506	161.07	0	0	86.2	80
oct_22_apr_23	0	0	0	0	F	0	0	0	0	261.419	14.5522	0	0	55.5	88
oct_22_apr_23	0	0	0	0	F	0	0	0	0	308.704	165.926	0	1	101.2	66
oct_22_apr_23	0	0	0	0	M	1	1	0	0	1112.59	672.358	530.083	1	70	56
oct_22_apr_23	0	0	0	0	F	0	0	0	0	55.6642	44.0986	0	0	70.4	72
oct_22_apr_23	0	0	0	0	F	0	0	0	0	520.734	194.837	0	1	58.1	27
oct_22_apr_23	0	0	0	0	M	0	0	0	0	1081.83	1073.66	0	0	74	28
oct_22_apr_23	0	0	0	0	M	1	1	0	0	148.385	135.621	0	1	157.9	80
oct_22_apr_23	0	0	0	0	M	0	0	0	0	100.796	16.5064	0	0	63.9	68
oct_22_apr_23	0	0	0	0	F	0	0	0	0	581.459	179.162	3.41667	0	98.9	73
oct_22_apr_23	0	0	0	0	M	0	0	0	0	233.844	118.428	0	0	63.5	73
oct_22_apr_23	0	0	0	0	F	0	0	0	0	183.534	41.6069	0	1	80.6	70
oct_22_apr_23	1	0	1	0	F	0	0	0	0	206.054	52.1294	25.6333	1	54.8	85
oct_22_apr_23	0	0	0	0	F	0	0	0	0	227.153	100.872	0	0	89.6	47
oct_22_apr_23	0	0	0	0	M	0	0	0	0	464.058	236.205	0	0	116.6	69
oct_22_apr_23	0	0	0	0	F	0	0	0	0	25.365	19.0583	0	0	88.4	67
oct_22_apr_23	0	0	0	0	M	1	0	0	0	385.625	152.691	0	0	71.1	88
oct_22_apr_23	0	0	0	0	F	0	0	0	0	286.043	185.703	0	1	68.9	65
oct_22_apr_23	0	0	0	0	M	0	0	0	0	187.992	183.49	0	0	79.8	90
oct_22_apr_23	0	0	0	0	M	0	0	0	0	239.523	97.6844	0	0	96.7	82
oct_22_apr_23	0	0	0	0	F	0	0	0	0	208.75	208.75	0	0	68.9	90
oct_22_apr_23	1	1	0	0	M	0	0	0	0	202.45	186.693	44.7667	1	82.2	68
oct_22_apr_23	0	0	0	0	F	0	0	0	0	30.9772	26.3731	0	0	53.9	67
oct_22_apr_23	0	0	0	0	F	0	0	0	0	173.027	56.7836	0	0	49.6	75
oct_22_apr_23	0	0	0	0	M	0	0	0	0	398.105	122.891	3.56667	0	51.7	76
oct_22_apr_23	1	0	1	0	F	0	0	0	0	382.911	172.123	34.3333	1	113.7	58
oct_22_apr_23	0	0	0	0	M	0	0	0	0	193.516	166.973	0	0	109.5	54
oct_22_apr_23	0	0	0	0	M	0	0	0	0	160.339	127.252	0	0	66.7	52
[truncated: 3,652 more rows]
